# Supplementary material for: Inferring protein from transcript abundances using convolutional neural networks
Source: BioData Min. 2025 Feb 27;18:18. doi: 10.1186/s13040-025-00434-z (PMC11866710; doi:10.1186/s13040-025-00434-z)
Supplement: Supplementary file 3 — Supplementary Material 3: Supplementary Table 1. Functional analysis of genes with a negative gradient (a < -0.2) and robust fits (r2 ≥ 0.7). A Raw linear regressions values for H. sapiens. B Raw linear regressions values for A. thaliana. C Gene Ontology enrichment analysis for H. sapiens. D Gene Ontology enrichment analysis for A. thaliana. [file 13040_2025_434_MOESM3_ESM.xlsx]

## Sheet: Readme
Supplementary Table 1	Functional analysis of genes with negative gradient (a < -0.2) and robust good fits (r2 ≥ 0.7)
Sheet	Description
A. H. sapiens	Raw values of linear regression
B. A. thaliana
C. H. sapiens GO	Gene Ontology enrichment analysis
D. A. thaliana GO

## Sheet: A. H. sapiens
Gene	a	b	r2
ENSG00000100949	-0.229117	25.8844	0.968512
ENSG00000158417	-0.379231	27.6863	0.967886
ENSG00000164022	-0.281785	29.3288	0.966923
ENSG00000172053	-0.380357	29.4879	0.965976
ENSG00000014123	-0.231433	27.5899	0.963764
ENSG00000254772	-0.211169	30.84	0.963049
ENSG00000127463	-0.2309	25.9578	0.962534
ENSG00000100442	-0.254217	30.6678	0.960434
ENSG00000104131	-0.235159	28.5747	0.95722
ENSG00000113712	-0.425242	27.5979	0.9552
ENSG00000107862	-0.307258	25.8176	0.954886
ENSG00000185164	-0.219842	26.4221	0.954375
ENSG00000119912	-0.221112	26.5124	0.953042
ENSG00000009307	-0.234259	28.0515	0.952521
ENSG00000127837	-0.318843	25.8857	0.95125
ENSG00000184178	-0.20093	24.1601	0.951247
ENSG00000110801	-0.565406	29.7957	0.950317
ENSG00000122218	-0.27639	29.7549	0.950282
ENSG00000196531	-0.213008	27.2892	0.950213
ENSG00000112339	-0.205767	25.7323	0.947838
ENSG00000204394	-0.201915	28.2589	0.946198
ENSG00000181929	-0.475498	28.1262	0.945781
ENSG00000103342	-0.287923	29.2374	0.940448
ENSG00000188352	-0.207465	22.5613	0.938524
ENSG00000108587	-0.376599	26.8732	0.935149
ENSG00000117862	-0.450547	29.6902	0.934982
ENSG00000111361	-0.228867	27.1918	0.933689
ENSG00000164062	-0.318286	27.2662	0.933023
ENSG00000147687	-0.299281	26.7739	0.93234
ENSG00000182827	-0.210791	27.1507	0.931108
ENSG00000120686	-0.203739	30.0482	0.930389
ENSG00000103051	-0.244832	24.7744	0.929918
ENSG00000160688	-0.235312	24.837	0.929254
ENSG00000213593	-0.298252	25.8928	0.928343
ENSG00000136930	-0.235883	28.4588	0.927298
ENSG00000177879	-0.323429	27.243	0.925954
ENSG00000061987	-0.529147	25.0508	0.924023
ENSG00000102893	-0.22667	25.3698	0.923281
ENSG00000174173	-0.327585	26.6734	0.922093
ENSG00000130204	-0.648167	28.2928	0.919802
ENSG00000090520	-0.526996	31.514	0.912523
ENSG00000151116	-0.314562	23.8636	0.912426
ENSG00000132300	-0.264688	24.8846	0.911997
ENSG00000138326	-0.313767	31.7634	0.91168
ENSG00000115317	-0.478845	25.6731	0.911286
ENSG00000100209	-0.705037	25.6965	0.911222
ENSG00000149792	-0.238537	26.8133	0.910928
ENSG00000105193	-0.543192	35.6696	0.910708
ENSG00000108465	-0.436476	29.1998	0.910206
ENSG00000036054	-0.491764	25.6327	0.909217
ENSG00000111481	-0.335967	30.4755	0.908735
ENSG00000185088	-0.265582	31.2012	0.907982
ENSG00000125037	-0.670787	28.3097	0.907221
ENSG00000183617	-0.348073	26.5575	0.905469
ENSG00000144747	-0.203196	24.1106	0.905349
ENSG00000198755	-0.319368	32.2029	0.903938
ENSG00000177646	-0.29735	27.2607	0.90284
ENSG00000172586	-0.333713	25.0296	0.901822
ENSG00000160194	-0.230075	27.5985	0.901363
ENSG00000124275	-0.337552	22.2058	0.900846
ENSG00000104412	-0.376932	27.3067	0.900001
ENSG00000145191	-0.590576	26.8733	0.899529
ENSG00000135766	-0.298561	25.4486	0.898868
ENSG00000169609	-0.403541	26.0409	0.898445
ENSG00000100347	-0.257031	28.0297	0.897408
ENSG00000000419	-0.355224	28.3356	0.896876
ENSG00000115211	-0.436692	26.4146	0.896655
ENSG00000139726	-0.290942	28.5243	0.896587
ENSG00000070010	-0.3899	29.0192	0.895838
ENSG00000135775	-0.254325	24.4508	0.895254
ENSG00000154710	-0.200822	24.8413	0.895161
ENSG00000173163	-0.223649	26.2673	0.894227
ENSG00000171109	-0.372453	24.0967	0.893753
ENSG00000204231	-0.220894	21.9726	0.890537
ENSG00000099800	-0.25754	29.2672	0.890497
ENSG00000132549	-0.49402	19.4825	0.889837
ENSG00000274791	-0.274577	24.3777	0.888968
ENSG00000119718	-0.269029	25.8096	0.888532
ENSG00000125863	-0.50552	26.9526	0.887866
ENSG00000109016	-0.207198	25.6534	0.887654
ENSG00000103356	-0.208955	24.2494	0.887449
ENSG00000143314	-0.348779	27.1365	0.886432
ENSG00000115464	-0.590334	22.7839	0.882649
ENSG00000104825	-0.319987	23.6392	0.881801
ENSG00000170855	-0.357251	27.2915	0.881765
ENSG00000125691	-0.234661	30.3199	0.881533
ENSG00000180011	-0.32774	25.9112	0.880353
ENSG00000090621	-0.402459	28.3889	0.880109
ENSG00000112855	-0.218614	24.3833	0.880075
ENSG00000169446	-0.303937	26.7265	0.879628
ENSG00000131469	-0.236162	31.4028	0.878186
ENSG00000124783	-0.362623	29.3591	0.877841
ENSG00000248919	-0.541801	27.0967	0.877282
ENSG00000155393	-0.630132	23.6292	0.876512
ENSG00000125445	-0.208644	26.4767	0.87629
ENSG00000169100	-0.29857	29.8152	0.876225
ENSG00000083845	-0.235191	29.4301	0.875386
ENSG00000126391	-0.294047	25.368	0.874605
ENSG00000181873	-0.559361	27.0209	0.871848
ENSG00000175768	-0.231459	25.6343	0.871024
ENSG00000111775	-0.581398	30.5415	0.870275
ENSG00000136897	-0.613679	27.7703	0.868838
ENSG00000168591	-0.210571	23.3434	0.867691
ENSG00000197912	-0.304894	25.2139	0.867342
ENSG00000086504	-0.390546	27.3212	0.86727
ENSG00000105364	-0.480588	26.5607	0.866618
ENSG00000112697	-0.224404	26.2241	0.864446
ENSG00000250317	-0.423915	28.6899	0.863164
ENSG00000102738	-0.328758	25.7702	0.863087
ENSG00000084072	-0.449046	27.5361	0.861823
ENSG00000107951	-0.209057	23.7556	0.861506
ENSG00000196465	-0.283342	31.9476	0.861222
ENSG00000242114	-0.584066	23.48	0.860268
ENSG00000204822	-0.385686	26.5369	0.859946
ENSG00000266472	-0.690782	27.5293	0.85971
ENSG00000090432	-0.45546	24.0092	0.857106
ENSG00000110700	-0.361143	31.5543	0.856699
ENSG00000204463	-0.767093	31.4625	0.856372
ENSG00000165714	-0.210264	25.2896	0.85613
ENSG00000172809	-0.562251	35.5228	0.854761
ENSG00000043514	-0.23541	20.4155	0.853392
ENSG00000135900	-0.567634	27.7436	0.85286
ENSG00000137876	-0.289797	23.5361	0.852344
ENSG00000090316	-0.25161	23.8071	0.851024
ENSG00000204316	-0.957715	28.5137	0.850804
ENSG00000144591	-0.262428	27.0013	0.850006
ENSG00000086848	-0.354683	24.6865	0.848843
ENSG00000131495	-0.659401	31.8875	0.848706
ENSG00000055950	-0.205647	25.6988	0.847645
ENSG00000151893	-0.226544	21.2833	0.847548
ENSG00000113318	-0.273828	22.7316	0.847451
ENSG00000109775	-0.211285	26.291	0.847289
ENSG00000167118	-0.29974	26.1651	0.84712
ENSG00000179526	-0.314232	23.7119	0.846995
ENSG00000120333	-0.391245	26.7269	0.84243
ENSG00000158042	-0.416751	25.5799	0.841573
ENSG00000163528	-0.250553	26.7766	0.841289
ENSG00000204138	-0.531547	24.3075	0.840475
ENSG00000127554	-0.41197	24.9589	0.840118
ENSG00000065491	-0.396248	21.7598	0.839776
ENSG00000132676	-1.36324	33.9439	0.839257
ENSG00000147586	-0.585454	27.1803	0.83871
ENSG00000074582	-0.2706	25.9498	0.838581
ENSG00000130489	-0.475139	25.4607	0.83848
ENSG00000134294	-0.284878	22.9055	0.838329
ENSG00000179271	-0.465594	24.4524	0.837567
ENSG00000138468	-0.234882	20.5338	0.837222
ENSG00000151135	-0.202567	26.9975	0.836348
ENSG00000173418	-0.366257	25.0871	0.835733
ENSG00000145782	-0.963508	26.8157	0.835691
ENSG00000165775	-0.279401	26.8306	0.835496
ENSG00000119682	-0.536372	20.343	0.834675
ENSG00000105612	-0.33728	26.1189	0.834592
ENSG00000187024	-0.220878	24.2523	0.831146
ENSG00000138381	-0.345944	26.0465	0.830552
ENSG00000184863	-0.352264	23.1142	0.82673
ENSG00000082258	-0.387502	21.7122	0.826298
ENSG00000169714	-0.238766	27.5624	0.825391
ENSG00000213221	-1.06961	26.3124	0.825113
ENSG00000134049	-0.917702	27.4263	0.824616
ENSG00000134905	-0.797581	27.1734	0.824429
ENSG00000167112	-0.479309	20.6942	0.824335
ENSG00000213380	-0.455785	25.0005	0.823798
ENSG00000177951	-0.53523	26.8791	0.823538
ENSG00000130305	-0.302636	23.289	0.82327
ENSG00000011275	-0.212315	19.0706	0.819755
ENSG00000145337	-1.26043	32.4535	0.818115
ENSG00000006007	-0.84264	25.6787	0.818041
ENSG00000108107	-0.268863	30.1996	0.816767
ENSG00000275835	-0.211795	19.6565	0.816655
ENSG00000145740	-0.399367	22.9953	0.816249
ENSG00000147123	-0.885724	29.7299	0.816097
ENSG00000101639	-0.329302	21.0909	0.815958
ENSG00000188807	-0.383059	22.2742	0.814223
ENSG00000106344	-0.204776	22.483	0.813676
ENSG00000166685	-0.25357	25.0863	0.813183
ENSG00000197728	-0.3017	30.152	0.813074
ENSG00000156928	-1.25226	25.1376	0.812872
ENSG00000069020	-0.281253	22.536	0.811168
ENSG00000152520	-0.441048	21.4984	0.810066
ENSG00000151366	-0.49606	31.7474	0.809641
ENSG00000156467	-0.538975	33.6392	0.808939
ENSG00000188342	-0.455352	26.5819	0.807461
ENSG00000181704	-0.469099	25.0586	0.807449
ENSG00000180992	-0.423206	26.9397	0.807396
ENSG00000169359	-0.223272	23.4172	0.806943
ENSG00000108963	-0.321645	21.5507	0.80605
ENSG00000165264	-0.515303	28.7354	0.805553
ENSG00000100601	-0.923932	22.8283	0.803333
ENSG00000177034	-0.213315	23.2937	0.802698
ENSG00000155115	-0.303209	22.243	0.802076
ENSG00000112110	-0.515302	27.5898	0.801786
ENSG00000204899	-0.326343	24.6108	0.801009
ENSG00000125351	-0.397017	24.4603	0.800027
ENSG00000125995	-0.551231	27.5593	0.799151
ENSG00000142444	-0.276249	24.8348	0.798588
ENSG00000132669	-0.27154	22.0195	0.796981
ENSG00000137413	-0.40378	22.2107	0.79601
ENSG00000172171	-0.903374	22.5574	0.794065
ENSG00000120662	-0.299366	20.8246	0.793162
ENSG00000124614	-0.200973	28.0912	0.792012
ENSG00000128463	-0.498276	26.0945	0.790868
ENSG00000112763	-0.293376	22.8938	0.788077
ENSG00000135249	-0.206068	22.4184	0.786752
ENSG00000172172	-0.240541	26.5744	0.786456
ENSG00000000457	-0.818154	23.277	0.786337
ENSG00000173726	-0.248967	23.9699	0.78595
ENSG00000106804	-0.232395	26.6975	0.78502
ENSG00000196850	-0.555921	24.9664	0.784722
ENSG00000243927	-0.308844	26.1022	0.784578
ENSG00000170291	-0.221225	23.128	0.784319
ENSG00000182810	-0.702229	23.2239	0.783969
ENSG00000073331	-0.442062	19.0724	0.778853
ENSG00000138641	-0.964811	22.7421	0.777577
ENSG00000136942	-0.599771	34.0654	0.777018
ENSG00000178038	-0.310566	18.9708	0.776385
ENSG00000242802	-0.37394	22.6249	0.775052
ENSG00000139644	-0.214275	25.2994	0.773118
ENSG00000115694	-0.320265	23.2743	0.772912
ENSG00000167186	-0.445617	26.1476	0.772772
ENSG00000111850	-0.205521	22.2718	0.771631
ENSG00000144182	-0.676405	21.5565	0.769352
ENSG00000151806	-0.441953	23.8436	0.768301
ENSG00000168653	-0.236086	30.1218	0.767262
ENSG00000136247	-0.879896	25.5922	0.766837
ENSG00000176261	-0.470383	24.3604	0.764508
ENSG00000122882	-0.212009	20.8269	0.760092
ENSG00000145494	-0.365192	30.2994	0.757779
ENSG00000135506	-0.345497	25.6947	0.755896
ENSG00000127415	-0.317042	23.9217	0.753998
ENSG00000120029	-0.203205	23.1267	0.748676
ENSG00000164182	-0.551628	28.883	0.747529
ENSG00000171953	-0.56424	26.4352	0.747394
ENSG00000115944	-0.473274	29.1608	0.745507
ENSG00000114745	-0.365987	24.1794	0.744654
ENSG00000176953	-0.301874	23.1483	0.744477
ENSG00000165526	-1.02559	24.603	0.744089
ENSG00000176407	-0.676163	27.2915	0.743981
ENSG00000174233	-0.257336	21.0183	0.743545
ENSG00000113360	-0.561615	20.3799	0.742253
ENSG00000221829	-0.352211	20.6253	0.740397
ENSG00000143436	-1.04936	27.6123	0.73877
ENSG00000115520	-0.615254	25.6255	0.734203
ENSG00000062582	-0.739947	28.6289	0.733346
ENSG00000125945	-0.200489	19.1152	0.733298
ENSG00000116898	-0.801779	27.3977	0.73106
ENSG00000164366	-0.578452	24.819	0.730703
ENSG00000157593	-0.365798	24.2475	0.730601
ENSG00000155463	-0.289406	25.9627	0.72766
ENSG00000164983	-0.331204	25.0528	0.726292
ENSG00000003402	-0.370542	19.9497	0.723632
ENSG00000164258	-0.23933	27.4668	0.723151
ENSG00000149016	-0.322865	22.1486	0.722864
ENSG00000126062	-0.208315	22.7827	0.721014
ENSG00000004866	-0.229238	21.4351	0.718278
ENSG00000130299	-0.754286	22.6179	0.71791
ENSG00000136273	-0.604616	23.7706	0.717791
ENSG00000135317	-0.327219	22.1917	0.714865
ENSG00000171729	-0.205458	23.4033	0.714771
ENSG00000101882	-0.245595	21.4906	0.714668
ENSG00000161970	-0.318751	30.8941	0.71328
ENSG00000128191	-0.274988	20.9325	0.7127
ENSG00000182899	-0.730921	34.4157	0.711959
ENSG00000106803	-0.299041	28.6913	0.711334
ENSG00000114902	-0.584592	32.9229	0.709208
ENSG00000239672	-0.569155	30.9294	0.709202
ENSG00000092439	-0.57047	20.2335	0.709033
ENSG00000167862	-0.561073	26.4587	0.708854
ENSG00000002330	-0.204496	24.7409	0.708455
ENSG00000119401	-0.299675	23.7986	0.708257
ENSG00000175606	-0.217715	24.3398	0.708144
ENSG00000120800	-0.281975	22.9702	0.702296

## Sheet: B. A. thaliana
Gene	a	b	r2
AT1G76850	-0.24727	26.2678	0.982406
AT4G34450	-0.204018	29.6389	0.979011
AT5G52840	-0.449356	32.0196	0.978493
AT4G14340	-0.246593	24.7334	0.977634
AT1G02130	-0.303584	26.4635	0.9761
AT2G30110	-0.285307	29.7242	0.974337
AT1G03000	-0.272491	23.3859	0.972875
AT1G22520	-0.203341	27.4148	0.972299
AT5G02310	-0.224331	23.6131	0.972113
AT1G78920	-0.33742	27.5162	0.971815
AT2G40316	-0.417412	26.4677	0.971387
AT5G51980	-0.351453	25.7995	0.97049
AT3G14100	-0.401166	30.0035	0.969014
AT5G40810	-0.4983	29.0118	0.967427
AT2G45620	-0.241742	24.9616	0.966378
AT5G58020	-0.464566	24.9652	0.964755
AT5G56730	-0.320857	24.7597	0.96306
AT2G17390	-0.229587	29.8714	0.963024
AT1G52360	-0.268408	29.3459	0.960833
AT1G22450	-0.457925	31.7261	0.958143
AT3G12260	-0.445762	30.3025	0.957277
AT1G12350	-0.316088	26.164	0.955748
AT2G26430	-0.42271	25.1891	0.955701
AT4G16660	-0.201211	28.3936	0.954916
AT5G59950	-0.447538	29.4613	0.953829
AT5G58950	-0.305679	25.2171	0.952394
AT5G64350	-0.330264	32.3454	0.952381
AT5G32470	-0.329709	25.8807	0.952213
AT2G32950	-0.399452	23.2479	0.952195
AT1G12360	-0.201955	25.2041	0.951125
AT5G51430	-0.352593	26.4644	0.950556
AT2G24330	-0.224284	24.1514	0.949481
AT1G61620	-0.293015	25.8913	0.948938
AT2G30710	-0.427784	24.6162	0.948618
AT5G23140	-0.301507	28.1333	0.948558
AT2G04550	-0.373143	26.1745	0.946227
AT3G09740	-0.317243	28.0025	0.945772
AT1G60995	-0.263002	22.5389	0.94572
AT4G08520	-0.338943	28.641	0.945237
AT1G47830	-0.204439	26.2602	0.945201
AT5G08530	-0.243346	30.4407	0.944916
AT1G50500	-0.443581	27.0864	0.944706
AT1G32360	-0.54421	24.0275	0.944666
AT5G58240	-0.318718	27.0069	0.944009
AT5G05010	-0.316355	30.3654	0.943556
AT3G08600	-0.237546	26.0058	0.943387
AT4G18465	-0.327566	25.8105	0.941889
AT1G04910	-0.482942	25.8855	0.941223
AT5G63400	-0.283673	30.4923	0.94066
AT1G26550	-0.210727	28.3492	0.940647
AT2G14530	-0.339311	22.3649	0.940022
AT2G28910	-0.442316	26.4207	0.938912
AT3G52120	-0.201481	23.587	0.937932
AT1G18700	-0.449816	26.0369	0.93781
AT2G38440	-0.339187	23.3903	0.937542
AT1G79010	-0.382884	29.0359	0.936512
AT1G32130	-0.406139	26.8054	0.936237
AT1G72170	-0.320796	24.9234	0.935931
AT3G07220	-0.537901	26.2798	0.935824
AT3G55520	-0.222412	25.4703	0.935248
AT4G20150	-0.530767	28.8609	0.935098
AT2G38050	-0.365812	23.9936	0.934696
AT2G31490	-0.229318	28.3649	0.934164
AT2G01270	-0.944164	28.5426	0.933456
AT4G26450	-0.397428	24.0076	0.933197
AT4G25720	-0.278224	25.3296	0.932995
AT1G79730	-0.417308	25.6731	0.932105
AT2G01600	-0.249252	26.3384	0.931807
AT5G63840	-0.41795	29.4887	0.931404
AT2G15860	-0.222016	25.7056	0.930313
AT5G16880	-0.335202	28.3919	0.92812
AT3G04740	-0.386262	23.4473	0.927354
AT3G56860	-0.347147	27.4626	0.927031
AT3G21290	-0.31148	23.0295	0.926911
AT1G80000	-0.683526	25.0273	0.924219
AT4G37460	-0.612095	25.7263	0.923211
AT2G35100	-0.363192	25.0917	0.923121
AT2G18245	-0.546906	24.4751	0.922728
AT4G17730	-0.414015	23.3958	0.922553
AT1G36980	-0.355172	24.372	0.92224
AT1G27600	-0.404621	23.7699	0.921884
AT3G50380	-0.267817	20.0309	0.919816
AT3G11770	-0.227391	28.6529	0.918688
AT3G24820	-0.254192	21.2718	0.918233
AT5G18190	-0.338745	23.2074	0.917436
AT2G05320	-0.25563	23.1663	0.916245
AT4G30760	-0.281345	20.9735	0.91589
AT1G05720	-0.23224	25.6828	0.915749
AT2G41760	-0.392949	22.9451	0.915587
AT5G27650	-0.633468	25.0712	0.914076
AT1G54080	-0.780027	29.6017	0.912969
AT3G06670	-0.752629	27.5726	0.912836
AT5G20570	-0.397233	27.6391	0.912287
AT1G48550	-0.526131	25.5335	0.910756
AT1G55300	-0.322746	22.4437	0.91049
AT4G19190	-0.297441	22.3478	0.909589
AT5G58040	-0.275101	23.9051	0.908283
AT1G45000	-0.248845	25.9064	0.906878
AT1G12910	-0.304912	25.5399	0.905077
AT5G47390	-0.47589	26.0253	0.903651
AT4G21700	-0.616347	20.971	0.903459
AT3G61960	-0.568108	23.6586	0.901321
AT1G56200	-0.341265	26.6627	0.900623
AT3G16200	-0.252778	24.4531	0.899662
AT5G46190	-0.69007	24.85	0.899174
AT2G19790	-0.291159	25.4945	0.898391
AT5G27720	-0.39138	27.8863	0.89763
AT5G25270	-0.356255	24.614	0.897338
AT5G04060	-0.298412	24.3579	0.897319
AT3G18290	-0.233241	21.8055	0.896598
AT1G21190	-0.206469	24.4472	0.895225
AT5G64730	-0.414503	24.1248	0.894651
AT2G17870	-0.340142	27.048	0.894542
AT4G21810	-0.399077	26.0576	0.894483
AT1G51200	-0.281392	24.9585	0.894211
AT5G63870	-0.297209	25.6176	0.894085
AT3G15355	-0.371136	22.3415	0.893487
AT5G60410	-0.203141	23.6441	0.893209
AT3G52220	-0.34176	24.8354	0.891564
AT1G14140	-0.369673	22.322	0.890975
AT3G05200	-0.618144	23.3047	0.890826
AT5G24500	-1.24598	23.0882	0.88964
AT3G56750	-0.23339	24.6822	0.887989
AT2G39840	-0.365636	24.374	0.886449
AT4G37440	-0.238584	22.7649	0.88539
AT2G42160	-0.35983	23.6969	0.884564
AT5G49400	-0.341067	24.7819	0.88377
AT1G54060	-0.554448	26.2364	0.883437
AT1G18030	-0.279217	21.2957	0.881355
AT3G02065	-0.54003	22.8763	0.881344
AT5G47570	-0.695535	28.8278	0.881326
AT3G19860	-0.285925	22.0947	0.880285
AT2G32450	-0.229808	23.9459	0.8801
AT5G02280	-0.391726	26.0685	0.879704
AT5G22080	-0.421577	25.3525	0.879456
AT2G45250	-0.705732	24.4512	0.87931
AT3G51120	-0.679557	23.9325	0.877475
AT4G32660	-0.304229	22.4729	0.876408
AT3G03160	-1.33363	28.1363	0.876123
AT2G31300	-0.4222	21.7116	0.875786
AT1G27750	-0.246257	22.0279	0.875774
AT3G05760	-0.289856	25.0371	0.875366
AT5G57360	-0.801998	24.6657	0.874515
AT1G09520	-0.259416	22.7688	0.874277
AT1G67190	-0.406145	20.7206	0.873675
AT3G46460	-0.493581	28.698	0.873545
AT5G48630	-0.698722	21.4396	0.871976
AT4G38040	-0.266886	25.7443	0.871456
AT5G64180	-0.286074	22.7477	0.871103
AT1G74250	-0.279104	23.7242	0.869008
AT1G29850	-0.417319	28.4918	0.86887
AT1G55080	-0.330804	25.8604	0.86878
AT1G51650	-0.293773	29.7929	0.868449
AT5G47430	-0.256148	22.4598	0.868139
AT1G14990	-0.892158	25.1821	0.86744
AT3G62200	-0.447737	23.2228	0.867137
AT2G01060	-0.356292	23.3721	0.865736
AT3G14860	-0.263186	20.8526	0.865548
AT1G56460	-0.355945	22.0339	0.865284
AT1G75230	-0.203171	21.8	0.865242
AT5G56170	-0.284801	26.0876	0.864907
AT1G13450	-0.411471	22.6254	0.864894
AT2G18790	-0.690942	27.0288	0.864665
AT1G09920	-0.244411	25.184	0.862346
AT3G46640	-0.279207	21.8921	0.862158
AT3G22380	-0.394754	25.6377	0.861628
AT5G35330	-0.239406	23.6156	0.860493
AT3G19960	-0.550216	26.2335	0.860112
AT1G28120	-0.208279	25.3658	0.859732
AT2G25930	-0.614627	23.4827	0.856399
AT3G62450	-1.08583	27.791	0.856015
AT2G23980	-0.512233	23.9428	0.855897
AT2G37035	-1.00804	22.745	0.854081
AT3G49310	-0.409759	23.0918	0.85402
AT2G22090	-0.699952	25.6283	0.852262
AT4G18372	-0.361937	23.9384	0.852089
AT1G75800	-0.43392	23.3022	0.850847
AT1G19370	-0.595814	25.2135	0.850267
AT1G55590	-1.02995	23.2248	0.850142
AT3G01130	-0.412253	28.911	0.849968
AT5G61310	-0.267846	23.7651	0.84992
ATMG00080	-0.232711	24.3394	0.848467
AT1G30420	-0.268974	19.0259	0.848379
AT3G07790	-0.664186	26.4543	0.848285
AT5G16470	-0.252451	27.3468	0.847972
AT5G61220	-0.347423	26.1598	0.846314
AT4G17060	-0.342365	23.6464	0.842352
AT5G23330	-0.509861	22.113	0.841762
AT1G09040	-0.390418	21.3248	0.83978
AT3G45630	-0.490193	23.9349	0.839443
AT5G18250	-0.410825	24.593	0.837108
AT4G33630	-0.273587	23.4987	0.833561
AT5G28220	-0.418836	23.6728	0.833318
AT3G49050	-0.486218	20.7	0.832774
AT4G35510	-0.356342	20.9668	0.832689
AT3G05210	-0.414722	21.4735	0.83039
AT2G33835	-0.413354	21.717	0.829976
AT4G04885	-0.219163	22.4252	0.82983
AT5G17510	-0.251876	24.316	0.829423
AT4G28860	-0.204531	20.642	0.828495
AT4G15840	-1.33194	25.7328	0.827016
AT4G13980	-0.299623	22.6869	0.827007
AT1G18740	-0.390231	24.6561	0.825891
AT1G19290	-0.20652	18.0748	0.825848
AT3G11650	-0.201843	23.9192	0.825673
AT4G16430	-0.915869	27.0069	0.82362
AT5G64816	-0.554941	26.6934	0.823131
AT3G47060	-0.516253	23.2692	0.821405
AT1G16010	-0.30791	22.2395	0.821245
AT3G53120	-0.231213	23.7521	0.821086
AT5G49945	-0.239251	22.2223	0.82075
AT4G02440	-1.03236	24.7431	0.820493
AT1G16250	-0.610882	21.5178	0.819648
AT1G01050	-1.2465	29.3632	0.81912
AT3G62800	-0.543093	25.2446	0.816911
AT5G67580	-0.206447	20.055	0.816539
AT4G21570	-0.363366	25.7913	0.815981
AT5G04090	-0.353454	22.0746	0.814567
AT1G48540	-0.234196	17.7563	0.814171
AT1G71730	-0.758182	26.9192	0.813312
AT1G04985	-0.293562	23.3491	0.81318
AT2G47350	-0.537897	21.2142	0.810919
AT1G19860	-0.275808	23.9092	0.810023
AT3G60300	-0.35106	21.9871	0.80991
AT3G03750	-0.258015	21.142	0.807804
AT1G15220	-0.504155	21.2398	0.80379
AT1G09730	-0.556618	24.5432	0.80328
AT5G42990	-0.380025	24.545	0.802691
AT2G46340	-0.359597	20.7691	0.801556
AT3G47910	-0.251648	24.8318	0.801397
AT3G19670	-0.364358	23.2096	0.799476
AT2G30580	-0.292993	21.837	0.798061
AT5G20930	-0.454859	23.6626	0.797868
AT3G04970	-0.664405	22.31	0.796417
AT2G21290	-1.12663	27.8017	0.79604
AT5G18100	-0.259739	29.9906	0.795804
AT1G64570	-0.220906	17.6819	0.79561
AT1G55350	-0.355857	18.5812	0.792982
AT5G09740	-0.267842	19.3829	0.792635
AT3G08850	-0.260905	26.3188	0.790942
AT1G76920	-0.204496	20.0729	0.790614
AT3G12320	-0.359759	21.8948	0.790567
AT4G38150	-0.230966	23.8372	0.790157
AT3G29170	-0.438923	24.6465	0.78979
AT3G13225	-0.282898	21.0563	0.788903
AT5G63320	-0.570833	21.9358	0.787294
AT4G23760	-0.45336	26.403	0.782199
AT3G56590	-0.224515	19.5076	0.781453
AT4G39470	-0.21153	19.1448	0.77931
AT4G15430	-0.45621	19.8699	0.779028
AT2G20410	-0.322648	22.5786	0.776367
AT3G48030	-0.331169	22.6452	0.775483
AT1G02260	-0.265508	19.894	0.775332
AT3G23300	-0.487471	29.3432	0.773871
AT5G60370	-0.444708	19.7791	0.770868
AT1G32730	-0.299155	23.6015	0.767275
AT1G01550	-0.232201	20.2323	0.765665
AT2G16400	-0.349993	20.5681	0.765095
AT3G12370	-0.580142	26.3789	0.763703
AT2G23090	-0.610592	30.6158	0.761607
AT5G17460	-0.201428	20.3151	0.752237
AT2G44730	-0.315261	24.7181	0.752169
AT1G49590	-0.750223	26.9797	0.751763
AT5G16220	-0.308297	20.3326	0.751619
AT2G01570	-0.708608	22.6572	0.750531
AT5G20730	-0.508308	23.7064	0.748426
AT1G52370	-0.486799	24.8966	0.747853
AT5G63050	-0.34163	22.5836	0.746425
AT3G12300	-1.17917	26.7761	0.746395
AT3G18410	-0.361307	28.6657	0.741651
AT3G09800	-0.476647	24.839	0.738291
AT3G60620	-0.31658	24.6639	0.734354
AT1G08620	-0.854472	22.1704	0.73104
AT1G80400	-1.06147	23.5935	0.730638
AT4G09830	-0.362769	22.3049	0.727863
AT5G60230	-0.215101	20.1507	0.727321
AT3G60480	-0.643544	24.91	0.726073
AT5G43970	-0.541914	24.3993	0.72531
AT1G63500	-1.04153	29.8948	0.719776
AT5G56090	-0.331884	25.1789	0.719765
AT1G05785	-0.224546	22.2204	0.719623
AT1G03100	-0.232832	20.1794	0.71536
AT5G42320	-0.282752	23.2346	0.715212
AT5G62620	-0.335193	23.6138	0.713594
AT4G36150	-0.590994	19.4293	0.711803
AT1G31540	-0.358102	18.8697	0.707938
AT1G14400	-0.598336	27.7682	0.704028
AT1G79030	-0.213976	19.4516	0.700972

## Sheet: C. H. sapiens GO
GO	Description	Count	Expected	fold Enrichment	raw P-value	FDR
GO:0006412	translation	66	5.04	13.09	1.64e-50	2.54e-46
GO:0043043	peptide biosynthetic process	66	5.42	12.18	9.95e-49	7.73e-45
GO:0006518	peptide metabolic process	69	6.65	10.37	7.1e-47	3.68e-43
GO:0043604	amide biosynthetic process	66	7.04	9.37	3.04e-42	1.18e-38
GO:0043603	amide metabolic process	71	10.37	6.84	2.77e-37	8.59e-34
GO:1901566	organonitrogen compound biosynthetic process	87	17.45	4.98	2.81e-36	7.28e-33
GO:0010467	gene expression	97	23.64	4.1	3.1e-34	6.87e-31
GO:0140053	mitochondrial gene expression	34	1.84	18.47	2.65e-30	5.15e-27
GO:0044271	cellular nitrogen compound biosynthetic process	85	21.04	4.04	4.61e-29	7.96e-26
GO:0032543	mitochondrial translation	30	1.41	21.23	2.32e-28	3.6e-25
GO:0034641	cellular nitrogen compound metabolic process	119	43.23	2.75	3.11e-27	4.39e-24
GO:0008152	metabolic process	192	104.46	1.84	6.61e-27	8.55e-24
GO:0009059	macromolecule biosynthetic process	79	19.67	4.02	1.12e-26	1.34e-23
GO:0044249	cellular biosynthetic process	94	28.75	3.27	9.11e-26	1.01e-22
GO:0006807	nitrogen compound metabolic process	170	85.43	1.99	1.03e-25	1.07e-22
GO:0019538	protein metabolic process	124	49.3	2.52	4.33e-25	4.2e-22
GO:0044237	cellular metabolic process	157	75.31	2.08	6.69e-25	6.11e-22
GO:0009058	biosynthetic process	101	34.19	2.95	1.3e-24	1.12e-21
GO:1901564	organonitrogen compound metabolic process	141	62.8	2.25	1.67e-24	1.37e-21
GO:0043170	macromolecule metabolic process	156	76.03	2.05	5.24e-24	4.07e-21
GO:1901576	organic substance biosynthetic process	98	33.38	2.94	1.41e-23	1.04e-20
GO:0044238	primary metabolic process	173	92.58	1.87	3.01e-23	2.12e-20
GO:0071704	organic substance metabolic process	177	98.85	1.79	9.34e-22	6.31e-19
GO:0009987	cellular process	244	189.48	1.29	6.35e-16	4.11e-13
GO:0007005	mitochondrion organization	34	5.94	5.73	1.15e-15	7.16e-13
GO:0051205	protein insertion into membrane	16	0.93	17.14	2.1e-14	1.26e-11
GO:0090150	establishment of protein localization to membrane	22	2.9	7.57	1.01e-12	5.8e-10
GO:0045184	establishment of protein localization	49	16.65	2.94	1.85e-11	1.03e-08
GO:0002181	cytoplasmic translation	16	1.58	10.11	2.75e-11	1.47e-08
GO:0008150	biological_process	261	229.68	1.14	8.23e-11	4.26e-08
GO:0034660	ncRNA metabolic process	28	6.82	4.11	6.92e-10	3.36e-07
GO:0006417	regulation of translation	25	5.56	4.49	1.05e-09	4.95e-07
GO:0007006	mitochondrial membrane organization	14	1.52	9.23	1.45e-09	6.64e-07
GO:0015031	protein transport	43	15.39	2.79	1.79e-09	7.96e-07
GO:0042254	ribosome biogenesis	21	4.02	5.22	2e-09	8.64e-07
GO:0033108	mitochondrial respiratory chain complex assembly	13	1.32	9.83	2.83e-09	1.19e-06
GO:0006839	mitochondrial transport	15	1.93	7.76	3.3e-09	1.35e-06
GO:0090151	establishment of protein localization to mitochondrial membrane	9	0.45	19.83	3.86e-09	1.54e-06
GO:0046907	intracellular transport	46	17.74	2.59	4.33e-09	1.68e-06
GO:0006996	organelle organization	77	39.6	1.94	6.61e-09	2.5e-06
GO:0010608	post-transcriptional regulation of gene expression	26	6.72	3.87	9.24e-09	3.42e-06
GO:0034248	regulation of amide metabolic process	25	6.33	3.95	1.23e-08	4.46e-06
GO:0008104	protein localization	56	25.04	2.24	1.28e-08	4.52e-06
GO:0072655	establishment of protein localization to mitochondrion	11	1	11.02	1.65e-08	5.69e-06
GO:0071705	nitrogen compound transport	50	21.04	2.38	1.77e-08	5.97e-06
GO:0070727	cellular macromolecule localization	56	25.12	2.23	2.14e-08	7.05e-06
GO:0032981	mitochondrial respiratory chain complex I assembly	10	0.8	12.44	2.66e-08	8.44e-06
GO:0010257	NADH dehydrogenase complex assembly	10	0.8	12.44	2.66e-08	8.62e-06
GO:0070585	protein localization to mitochondrion	11	1.13	9.75	5.16e-08	1.6e-05
GO:0022613	ribonucleoprotein complex biogenesis	23	5.9	3.9	6.12e-08	1.86e-05
GO:0034470	ncRNA processing	22	5.47	4.02	7.2e-08	2.15e-05
GO:0051641	cellular localization	68	34.94	1.95	7.95e-08	2.33e-05
GO:0072657	protein localization to membrane	23	6.03	3.81	8.89e-08	2.56e-05
GO:0006605	protein targeting	17	3.33	5.1	9.95e-08	2.81e-05
GO:0006399	tRNA metabolic process	15	2.57	5.84	1.11e-07	3.09e-05
GO:0006119	oxidative phosphorylation	12	1.53	7.84	1.14e-07	3.11e-05
GO:0051668	localization within membrane	25	7.2	3.47	1.33e-07	3.56e-05
GO:0006139	nucleobase-containing compound metabolic process	68	36.1	1.88	2.2e-07	5.78e-05
GO:0006626	protein targeting to mitochondrion	9	0.8	11.2	3e-07	7.77e-05
GO:0071840	cellular component organization or biogenesis	114	74.61	1.53	3.17e-07	8.07e-05
GO:0071816	tail-anchored membrane protein insertion into ER membrane	6	0.22	27.22	3.5e-07	8.76e-05
GO:0009060	aerobic respiration	13	2.07	6.27	3.77e-07	9.3e-05
GO:0045048	protein insertion into ER membrane	7	0.39	18	3.86e-07	9.36e-05
GO:0019646	aerobic electron transport chain	10	1.12	8.97	4.28e-07	0.000102
GO:0045333	cellular respiration	14	2.49	5.62	4.58e-07	0.000108
GO:0051204	protein insertion into mitochondrial membrane	7	0.4	17.42	4.68e-07	0.000108
GO:0033365	protein localization to organelle	28	9.47	2.96	5.36e-07	0.000123
GO:0033036	macromolecule localization	60	30.74	1.95	6.26e-07	0.000141
GO:0042773	ATP synthesis coupled electron transport	10	1.18	8.48	6.89e-07	0.000151
GO:0042775	mitochondrial ATP synthesis coupled electron transport	10	1.18	8.48	6.89e-07	0.000153
GO:0006891	intra-Golgi vesicle-mediated transport	7	0.44	15.88	8.07e-07	0.000174
GO:0045050	protein insertion into ER membrane by stop-transfer membrane-anchor sequence	5	0.13	38.56	8.95e-07	0.00019
GO:0046483	heterocycle metabolic process	69	38.38	1.8	1.1e-06	0.000231
GO:0061024	membrane organization	28	9.84	2.85	1.12e-06	0.000233
GO:0042273	ribosomal large subunit biogenesis	9	0.99	9.13	1.42e-06	0.00029
GO:0006725	cellular aromatic compound metabolic process	69	38.92	1.77	1.98e-06	0.000399
GO:0006886	intracellular protein transport	26	9	2.89	2.12e-06	0.000422
GO:0015980	energy derivation by oxidation of organic compounds	15	3.41	4.4	3.26e-06	0.00064
GO:0050896	response to stimulus	70	106.41	0.66	3.86e-06	0.000741
GO:0042776	proton motive force-driven mitochondrial ATP synthesis	8	0.83	9.64	3.83e-06	0.000743
GO:0022904	respiratory electron transport chain	10	1.48	6.77	4.52e-06	0.000857
GO:0006120	mitochondrial electron transport, NADH to ubiquinone	7	0.6	11.74	4.85e-06	0.000908
GO:0009205	purine ribonucleoside triphosphate metabolic process	11	1.85	5.93	4.92e-06	0.000909
GO:0051649	establishment of localization in cell	47	23.14	2.03	5.39e-06	0.000985
GO:0045727	positive regulation of translation	11	1.89	5.81	5.92e-06	0.00107
GO:0009144	purine nucleoside triphosphate metabolic process	11	1.92	5.73	6.69e-06	0.00118
GO:1901360	organic cyclic compound metabolic process	71	42.06	1.69	6.64e-06	0.00119
GO:0006413	translational initiation	8	0.91	8.81	7.02e-06	0.00122
GO:0016070	RNA metabolic process	44	21.43	2.05	7.31e-06	0.00126
GO:0009199	ribonucleoside triphosphate metabolic process	11	1.94	5.66	7.53e-06	0.00129
GO:0048193	Golgi vesicle transport	15	3.68	4.07	7.86e-06	0.00131
GO:0090304	nucleic acid metabolic process	55	29.43	1.87	7.79e-06	0.00131
GO:0009206	purine ribonucleoside triphosphate biosynthetic process	9	1.26	7.16	8.97e-06	0.00147
GO:0044085	cellular component biogenesis	61	34.43	1.77	8.91e-06	0.00147
GO:0015986	proton motive force-driven ATP synthesis	8	0.95	8.45	9.31e-06	0.00151
GO:0009145	purine nucleoside triphosphate biosynthetic process	9	1.27	7.08	9.69e-06	0.00155
GO:0009201	ribonucleoside triphosphate biosynthetic process	9	1.34	6.74	1.4e-05	0.00223
GO:0071702	organic substance transport	53	28.71	1.85	1.58e-05	0.00248
GO:0000301	retrograde transport, vesicle recycling within Golgi	4	0.12	34.28	1.71e-05	0.00266
GO:0072594	establishment of protein localization to organelle	16	4.46	3.59	1.78e-05	0.00273
GO:0009141	nucleoside triphosphate metabolic process	11	2.15	5.11	1.84e-05	0.00281
GO:0006415	translational termination	4	0.13	30.85	2.38e-05	0.00358
GO:0006754	ATP biosynthetic process	8	1.12	7.17	2.79e-05	0.00413
GO:0034250	positive regulation of amide metabolic process	11	2.26	4.88	2.78e-05	0.00415
GO:0009142	nucleoside triphosphate biosynthetic process	9	1.48	6.09	2.98e-05	0.00436
GO:0007186	G protein-coupled receptor signaling pathway	2	15.82	0.13	3.15e-05	0.00457
GO:0016072	rRNA metabolic process	13	3.22	4.04	3.42e-05	0.00492
GO:0022411	cellular component disassembly	15	4.21	3.56	3.54e-05	0.00505
GO:0046034	ATP metabolic process	9	1.53	5.88	3.84e-05	0.00541
GO:0006364	rRNA processing	12	2.81	4.26	4.2e-05	0.00587
GO:0070129	regulation of mitochondrial translation	5	0.34	14.83	4.28e-05	0.00594
GO:0006396	RNA processing	27	11.42	2.36	5.07e-05	0.00697
GO:0065003	protein-containing complex assembly	34	16.29	2.09	5.76e-05	0.00785
GO:0045040	protein insertion into mitochondrial outer membrane	4	0.18	22.04	6.97e-05	0.00933
GO:0007008	outer mitochondrial membrane organization	4	0.18	22.04	6.97e-05	0.00942
GO:0006890	retrograde vesicle-mediated transport, Golgi to endoplasmic reticulum	6	0.64	9.44	7.13e-05	0.00946
GO:0062125	regulation of mitochondrial gene expression	5	0.4	12.44	9.02e-05	0.0119
GO:0042274	ribosomal small subunit biogenesis	8	1.34	5.99	9.19e-05	0.012
GO:0022900	electron transport chain	10	2.17	4.62	9.85e-05	0.0127
GO:0008033	tRNA processing	9	1.76	5.1	0.000107	0.0138
GO:0034101	erythrocyte homeostasis	8	1.4	5.71	0.000125	0.0159
GO:0000028	ribosomal small subunit assembly	4	0.22	18.15	0.000132	0.0167
GO:0009653	anatomical structure morphogenesis	11	29.03	0.38	0.000137	0.0172
GO:0065002	intracellular protein transmembrane transport	6	0.73	8.26	0.00014	0.0174
GO:0006091	generation of precursor metabolites and energy	15	4.81	3.12	0.000146	0.018
GO:0010256	endomembrane system organization	19	7.18	2.65	0.000159	0.0195
GO:0007030	Golgi organization	9	1.87	4.82	0.000162	0.0196
GO:0007154	cell communication	42	68.2	0.62	0.000165	0.0197
GO:0071569	protein ufmylation	3	0.08	38.56	0.000165	0.0198
GO:0009451	RNA modification	10	2.35	4.26	0.000184	0.0218
GO:0002097	tRNA wobble base modification	4	0.25	16.24	0.000192	0.0224
GO:0007007	inner mitochondrial membrane organization	5	0.48	10.42	0.000191	0.0225
GO:0044743	protein transmembrane import into intracellular organelle	5	0.49	10.15	0.000214	0.0248
GO:0051234	establishment of localization	76	51.01	1.49	0.000225	0.0258
GO:0030150	protein import into mitochondrial matrix	4	0.26	15.42	0.000228	0.026
GO:0050877	nervous system process	5	18.79	0.27	0.00024	0.0272
GO:0023052	signaling	41	66.14	0.62	0.000252	0.0284
GO:0043461	proton-transporting ATP synthase complex assembly	3	0.1	28.92	0.000317	0.0352
GO:0033615	mitochondrial proton-transporting ATP synthase complex assembly	3	0.1	28.92	0.000317	0.0354
GO:0009152	purine ribonucleotide biosynthetic process	10	2.53	3.96	0.000325	0.0358
GO:0006418	tRNA aminoacylation for protein translation	5	0.54	9.18	0.000327	0.0358
GO:0006400	tRNA modification	7	1.23	5.68	0.000342	0.0371
GO:0007029	endoplasmic reticulum organization	7	1.24	5.62	0.000362	0.0391
GO:0071806	protein transmembrane transport	6	0.88	6.81	0.000372	0.0398
GO:0050789	regulation of biological process	123	152.38	0.81	0.000375	0.0399
GO:0051716	cellular response to stimulus	57	83.62	0.68	0.000404	0.0427
GO:0043039	tRNA aminoacylation	5	0.58	8.57	0.000438	0.0451
GO:0030218	erythrocyte differentiation	7	1.28	5.45	0.000432	0.0453
GO:0000959	mitochondrial RNA metabolic process	5	0.58	8.57	0.000438	0.0454
GO:0014003	oligodendrocyte development	5	0.58	8.57	0.000438	0.0457
GO:0051179	localization	83	58.3	1.42	0.000453	0.0463
GO:0043038	amino acid activation	5	0.6	8.38	0.000481	0.0488

## Sheet: D. A. thaliana GO
GO	Description	Count	Expected	fold Enrichment	raw P-value	FDR
GO:0019538	protein metabolic process	94	48.44	1.94	7.18e-11	4.08e-07
GO:0043170	macromolecule metabolic process	140	89.1	1.57	5.08e-10	9.61e-07
GO:0016192	vesicle-mediated transport	26	5.73	4.54	3.84e-10	1.09e-06
GO:0036211	protein modification process	70	33.21	2.11	1.63e-09	2.31e-06
GO:0046907	intracellular transport	28	7.57	3.7	6.16e-09	6.99e-06
GO:0009648	photoperiodism	15	2.08	7.21	7.74e-09	7.32e-06
GO:0051649	establishment of localization in cell	28	8.07	3.47	2.25e-08	1.82e-05
GO:0043412	macromolecule modification	77	40.77	1.89	3.59e-08	2.54e-05
GO:0051641	cellular localization	36	13.41	2.68	1.18e-07	7.47e-05
GO:0048193	Golgi vesicle transport	13	1.97	6.61	2e-07	0.000113
GO:0006807	nitrogen compound metabolic process	136	94.6	1.44	5.26e-07	0.000271
GO:0042752	regulation of circadian rhythm	8	0.69	11.59	9.98e-07	0.000472
GO:1901564	organonitrogen compound metabolic process	103	66.48	1.55	1.48e-06	0.000599
GO:0010228	vegetative to reproductive phase transition of meristem	17	4.08	4.17	1.4e-06	0.000611
GO:0006890	retrograde vesicle-mediated transport, Golgi to endoplasmic reticulum	6	0.37	16.39	3.87e-06	0.00147
GO:0071482	cellular response to light stimulus	11	1.91	5.75	6.24e-06	0.00177
GO:0032446	protein modification by small protein conjugation	23	7.87	2.92	6.94e-06	0.00179
GO:0006886	intracellular protein transport	18	5.12	3.52	6.66e-06	0.0018
GO:0048519	negative regulation of biological process	37	16.56	2.23	6.08e-06	0.00181
GO:0009649	entrainment of circadian clock	5	0.21	23.9	5.15e-06	0.00183
GO:0071489	cellular response to red or far red light	7	0.62	11.34	5.47e-06	0.00183
GO:0070647	protein modification by small protein conjugation or removal	25	8.94	2.8	5.84e-06	0.00184
GO:0009583	detection of light stimulus	5	0.23	21.73	7.69e-06	0.0019
GO:0071478	cellular response to radiation	11	1.98	5.56	8.33e-06	0.00197
GO:0009892	negative regulation of metabolic process	28	11.09	2.53	1.01e-05	0.00228
GO:0009639	response to red or far red light	16	4.28	3.74	1.06e-05	0.00231
GO:0048573	photoperiodism, flowering	9	1.33	6.77	1.28e-05	0.00269
GO:0060255	regulation of macromolecule metabolic process	73	44.76	1.63	1.9e-05	0.00372
GO:0006508	proteolysis	24	8.99	2.67	1.86e-05	0.00377
GO:0019222	regulation of metabolic process	82	52.29	1.57	2.13e-05	0.00403
GO:0009581	detection of external stimulus	5	0.3	16.48	2.5e-05	0.0043
GO:0009582	detection of abiotic stimulus	5	0.3	16.48	2.5e-05	0.00443
GO:0050789	regulation of biological process	120	86.15	1.39	2.46e-05	0.0045
GO:0016567	protein ubiquitination	21	7.5	2.8	3.25e-05	0.00542
GO:0018193	peptidyl-amino acid modification	19	6.38	2.98	3.5e-05	0.00567
GO:0010017	red or far-red light signaling pathway	6	0.56	10.62	3.66e-05	0.00577
GO:0015031	protein transport	18	5.89	3.06	4.06e-05	0.00623
GO:0045184	establishment of protein localization	18	5.96	3.02	4.74e-05	0.00689
GO:0051603	proteolysis involved in protein catabolic process	19	6.53	2.91	4.7e-05	0.00701
GO:0010605	negative regulation of macromolecule metabolic process	21	7.76	2.71	5.23e-05	0.00742
GO:0008104	protein localization	22	8.41	2.62	5.63e-05	0.00779
GO:0044238	primary metabolic process	138	104.41	1.32	5.8e-05	0.00783
GO:0030163	protein catabolic process	20	7.24	2.76	5.98e-05	0.00789
GO:0070727	cellular macromolecule localization	23	9.09	2.53	6.23e-05	0.00803
GO:0071704	organic substance metabolic process	160	126.24	1.27	7.58e-05	0.00878
GO:0065007	biological regulation	123	90.58	1.36	7.12e-05	0.00878
GO:0010468	regulation of gene expression	65	39.99	1.63	7.44e-05	0.00879
GO:0006511	ubiquitin-dependent protein catabolic process	17	5.61	3.03	7.3e-05	0.00881
GO:0048518	positive regulation of biological process	35	16.85	2.08	7.03e-05	0.00886
GO:0051606	detection of stimulus	6	0.69	8.69	0.000103	0.0104
GO:0043436	oxoacid metabolic process	6	21.48	0.28	0.000102	0.0105
GO:0008152	metabolic process	168	134.74	1.25	0.000105	0.0105
GO:0009585	red, far-red light phototransduction	4	0.21	19.12	0.000102	0.0107
GO:0007602	phototransduction	4	0.21	19.12	0.000102	0.0109
GO:0006888	endoplasmic reticulum to Golgi vesicle-mediated transport	7	1	6.97	0.000101	0.011
GO:0009057	macromolecule catabolic process	25	10.54	2.37	9.95e-05	0.0111
GO:0019941	modification-dependent protein catabolic process	17	5.75	2.95	9.88e-05	0.0112
GO:0051239	regulation of multicellular organismal process	21	8.22	2.55	0.000115	0.0112
GO:0043632	modification-dependent macromolecule catabolic process	17	5.88	2.89	0.000127	0.0122
GO:0006082	organic acid metabolic process	7	22.73	0.31	0.00015	0.0142
GO:0009637	response to blue light	9	1.89	4.75	0.000173	0.0161
GO:0050793	regulation of developmental process	33	16.59	1.99	0.000198	0.0181
GO:0071214	cellular response to abiotic stimulus	11	2.87	3.84	0.000206	0.0183
GO:0104004	cellular response to environmental stimulus	11	2.87	3.84	0.000206	0.0186
GO:0009893	positive regulation of metabolic process	26	11.79	2.21	0.000247	0.0216
GO:0033036	macromolecule localization	26	12.07	2.15	0.00031	0.0267
GO:0080090	regulation of primary metabolic process	62	39.58	1.57	0.000392	0.0332
GO:0051253	negative regulation of RNA metabolic process	10	2.64	3.79	0.000434	0.0362
GO:0019752	carboxylic acid metabolic process	4	16.31	0.25	0.000444	0.0365
GO:0051171	regulation of nitrogen compound metabolic process	60	38.35	1.56	0.000459	0.0372
GO:0071705	nitrogen compound transport	21	9.15	2.29	0.000542	0.0427
GO:0006810	transport	44	25.59	1.72	0.000537	0.0429
GO:0071491	cellular response to red light	3	0.14	22.06	0.000556	0.0432
