# Supplementary material for: Inferring protein from transcript abundances using convolutional neural networks
Source: BioData Min. 2025 Feb 27;18:18. doi: 10.1186/s13040-025-00434-z (PMC11866710; doi:10.1186/s13040-025-00434-z)
Supplement: Supplementary file 4 — Supplementary Material 4: Supplementary Table 2. Functional analysis of genes with good average fits (r2 ≥ 0.8). A Raw linear regressions values for H. sapiens. B Raw linear regressions values for A. thaliana. C Gene Ontology enrichment analysis for H. sapiens. D Gene Ontology enrichment analysis for A. thaliana. [file 13040_2025_434_MOESM4_ESM.xlsx]

## Sheet: Readme
Supplementary Table 2	Functional analysis of genes with good average fits (r2 ≥ 0.8)
Sheet	Description
A. H. sapiens	Raw values of linear regression
B. A. thaliana
C. H. sapiens GO	Gene Ontology enrichment analysis
D. A. thaliana GO

## Sheet: A. H. sapiens
Gene	r2
ENSG00000139193	0.837006
ENSG00000182866	0.834959
ENSG00000164430	0.833104
ENSG00000211752	0.831897
ENSG00000158517	0.830871
ENSG00000241755	0.830838
ENSG00000211941	0.830437
ENSG00000224650	0.830264
ENSG00000211632	0.830208
ENSG00000009790	0.828361
ENSG00000198821	0.827823
ENSG00000169071	0.826724
ENSG00000211650	0.826649
ENSG00000141574	0.82649
ENSG00000140678	0.826215
ENSG00000271605	0.8258
ENSG00000178184	0.825577
ENSG00000120093	0.824832
ENSG00000172724	0.824352
ENSG00000113532	0.824206
ENSG00000137404	0.823967
ENSG00000172543	0.823722
ENSG00000134470	0.823231
ENSG00000111424	0.82244
ENSG00000224373	0.822362
ENSG00000141293	0.82223
ENSG00000213214	0.821444
ENSG00000280411	0.821289
ENSG00000138182	0.821264
ENSG00000138131	0.821063
ENSG00000147443	0.820476
ENSG00000158050	0.820344
ENSG00000269343	0.820271
ENSG00000139626	0.820116
ENSG00000160593	0.819602
ENSG00000058085	0.819329
ENSG00000161996	0.819224
ENSG00000197253	0.819186
ENSG00000168477	0.818636
ENSG00000166510	0.818603
ENSG00000053747	0.818543
ENSG00000154760	0.818479
ENSG00000108352	0.81841
ENSG00000250312	0.818144
ENSG00000139899	0.817735
ENSG00000111913	0.817663
ENSG00000108405	0.817507
ENSG00000127083	0.817293
ENSG00000101443	0.817089
ENSG00000090376	0.816949
ENSG00000165105	0.816592
ENSG00000196155	0.81648
ENSG00000164764	0.816365
ENSG00000276600	0.816308
ENSG00000129354	0.816271
ENSG00000136546	0.815767
ENSG00000211956	0.815718
ENSG00000169851	0.815578
ENSG00000166923	0.815379
ENSG00000188522	0.815377
ENSG00000197566	0.815317
ENSG00000109339	0.815152
ENSG00000276644	0.815122
ENSG00000145908	0.815115
ENSG00000167286	0.815053
ENSG00000162415	0.814889
ENSG00000049089	0.814083
ENSG00000198846	0.814078
ENSG00000158714	0.813929
ENSG00000278662	0.81374
ENSG00000165591	0.813544
ENSG00000139629	0.813061
ENSG00000187068	0.812912
ENSG00000167617	0.81287
ENSG00000104450	0.812738
ENSG00000137941	0.812651
ENSG00000143382	0.812625
ENSG00000124613	0.812493
ENSG00000072195	0.812381
ENSG00000186654	0.812334
ENSG00000026751	0.812268
ENSG00000198223	0.812075
ENSG00000255508	0.811847
ENSG00000130590	0.811596
ENSG00000137804	0.811531
ENSG00000169429	0.811449
ENSG00000179388	0.811258
ENSG00000180626	0.81118
ENSG00000168071	0.811066
ENSG00000129467	0.810915
ENSG00000197380	0.810787
ENSG00000172935	0.810785
ENSG00000172236	0.810637
ENSG00000163739	0.810617
ENSG00000170476	0.810601
ENSG00000151575	0.810557
ENSG00000162366	0.81048
ENSG00000168237	0.81035
ENSG00000163082	0.809871
ENSG00000136982	0.809852
ENSG00000149328	0.809763
ENSG00000129474	0.809631
ENSG00000235098	0.809449
ENSG00000125775	0.809362
ENSG00000097046	0.809297
ENSG00000064489	0.80922
ENSG00000052344	0.809191
ENSG00000251247	0.809137
ENSG00000128274	0.809125
ENSG00000263528	0.809018
ENSG00000184012	0.808917
ENSG00000143320	0.808775
ENSG00000114859	0.808638
ENSG00000104447	0.808463
ENSG00000270550	0.808368
ENSG00000126016	0.808344
ENSG00000143365	0.808321
ENSG00000146904	0.808234
ENSG00000125848	0.808219
ENSG00000144891	0.808165
ENSG00000131055	0.808043
ENSG00000100918	0.807943
ENSG00000103175	0.807935
ENSG00000135604	0.807679
ENSG00000186446	0.807647
ENSG00000111796	0.807402
ENSG00000100385	0.807388
ENSG00000184675	0.807366
ENSG00000129465	0.807298
ENSG00000211933	0.807282
ENSG00000125538	0.80699
ENSG00000152377	0.806872
ENSG00000176401	0.806785
ENSG00000172915	0.80675
ENSG00000237441	0.806614
ENSG00000198851	0.806539
ENSG00000211964	0.806374
ENSG00000054219	0.806147
ENSG00000090554	0.806051
ENSG00000118369	0.805939
ENSG00000211685	0.805924
ENSG00000057657	0.805881
ENSG00000154065	0.805797
ENSG00000131771	0.805796
ENSG00000131849	0.805771
ENSG00000211829	0.805713
ENSG00000106511	0.805597
ENSG00000258644	0.805557
ENSG00000168826	0.805529
ENSG00000085185	0.805434
ENSG00000166289	0.805337
ENSG00000119411	0.805311
ENSG00000129667	0.8051
ENSG00000135338	0.804949
ENSG00000125384	0.804735
ENSG00000154451	0.804681
ENSG00000274576	0.80467
ENSG00000168685	0.804561
ENSG00000114251	0.804521
ENSG00000019485	0.804501
ENSG00000185070	0.804478
ENSG00000177076	0.804431
ENSG00000153902	0.804409
ENSG00000175356	0.804366
ENSG00000213658	0.804133
ENSG00000148143	0.804109
ENSG00000162971	0.804036
ENSG00000161513	0.804026
ENSG00000213988	0.803934
ENSG00000259207	0.803809
ENSG00000196357	0.803499
ENSG00000088325	0.803465
ENSG00000197766	0.803396
ENSG00000185621	0.803248
ENSG00000173546	0.803237
ENSG00000184206	0.80314
ENSG00000078114	0.80264
ENSG00000138030	0.802583
ENSG00000169683	0.802561
ENSG00000171840	0.802494
ENSG00000131584	0.802363
ENSG00000149451	0.802341
ENSG00000138378	0.802272
ENSG00000125885	0.802272
ENSG00000156171	0.802141
ENSG00000003096	0.80197
ENSG00000177989	0.801905
ENSG00000172985	0.801876
ENSG00000170190	0.801868
ENSG00000132840	0.801865
ENSG00000165124	0.801716
ENSG00000164197	0.801712
ENSG00000127415	0.801703
ENSG00000160606	0.801686
ENSG00000187609	0.801553
ENSG00000135749	0.801429
ENSG00000089775	0.801352
ENSG00000076864	0.800984
ENSG00000155158	0.800969
ENSG00000160813	0.800887
ENSG00000044459	0.800602
ENSG00000170624	0.800437
ENSG00000144935	0.800347
ENSG00000169891	0.80033
ENSG00000121552	0.800268
ENSG00000182240	0.800177
ENSG00000153246	0.800091
ENSG00000074621	0.800039

## Sheet: B. A. thaliana
Gene	r2
AT1G66970	0.853942
AT1G75460	0.853336
AT1G70760	0.852082
AT5G43740	0.850381
AT1G28610	0.850171
AT5G16030	0.847481
AT1G27480	0.847348
AT5G50820	0.846095
AT2G01590	0.845562
AT5G25120	0.845296
AT4G16990	0.843841
AT3G19480	0.842691
AT2G22980	0.840611
AT2G14080	0.840462
AT3G09580	0.839332
AT5G61420	0.839019
AT2G35960	0.839013
AT1G56510	0.838769
AT3G04210	0.838093
AT2G32540	0.837931
AT1G14280	0.837498
AT1G49750	0.837475
AT1G60260	0.837137
AT5G54630	0.835489
AT1G16750	0.835431
AT3G02380	0.834975
AT5G05940	0.834835
AT2G41870	0.834561
AT5G44680	0.834503
AT4G01060	0.834253
AT5G49740	0.833518
AT1G66980	0.833121
AT1G29920	0.832996
AT4G23870	0.832749
AT1G01250	0.832632
AT1G69970	0.832416
AT4G19520	0.83221
AT1G31550	0.832164
AT1G69550	0.831559
AT4G31890	0.831243
AT1G16960	0.831226
AT2G39920	0.831054
AT1G52190	0.83073
AT3G14810	0.830503
AT1G49450	0.830035
AT5G23350	0.829712
AT4G04570	0.829589
AT1G65985	0.828795
AT2G04039	0.828551
AT5G43470	0.828247
AT4G29110	0.827718
AT3G62040	0.827716
AT4G32800	0.827517
AT1G08160	0.827312
AT3G50840	0.827289
AT3G62930	0.826887
AT5G18240	0.826834
AT3G14850	0.826657
AT3G45260	0.826492
AT5G40060	0.826413
AT1G51090	0.82639
AT1G80760	0.826338
AT5G37660	0.825838
AT3G22790	0.825612
AT2G32020	0.825381
AT1G78170	0.82537
ATCG00270	0.825251
AT2G27770	0.824465
AT1G07440	0.824438
AT5G12050	0.824189
AT4G09350	0.823581
AT5G51720	0.823426
AT1G10920	0.82288
AT5G39090	0.822447
AT5G59080	0.82242
AT3G25855	0.822368
AT2G19170	0.822184
AT2G21530	0.822072
AT5G43440	0.821733
AT4G37800	0.82051
AT2G21210	0.820263
AT2G26330	0.820138
AT3G50280	0.820093
AT1G29910	0.82008
AT1G64680	0.820055
AT1G15260	0.819941
AT1G77990	0.819887
AT2G29310	0.819822
AT5G38990	0.819744
AT5G35740	0.819737
AT4G25830	0.819456
AT5G64700	0.818801
AT2G15310	0.818638
AT1G08260	0.818309
AT4G01740	0.818249
AT3G59400	0.818075
AT5G35670	0.818012
AT3G01660	0.817816
AT4G31330	0.817798
AT1G22490	0.817714
AT2G39470	0.817478
AT5G50160	0.81715
AT2G39010	0.817102
AT2G36430	0.816575
AT3G54600	0.816552
AT2G28250	0.816508
AT1G33800	0.816494
AT5G24155	0.816396
AT2G31790	0.816385
AT1G32080	0.816258
AT3G25570	0.815959
AT3G58720	0.81567
AT4G30460	0.815651
AT1G32540	0.81522
AT4G01450	0.815201
AT2G44578	0.814964
AT1G65490	0.814613
AT5G23660	0.814593
AT4G08300	0.814574
AT2G23690	0.814328
AT4G01430	0.814237
AT2G03505	0.814236
AT5G38430	0.814119
AT1G31580	0.814061
ATCG00120	0.813855
AT5G46115	0.813791
AT4G32340	0.813681
AT2G45180	0.813458
AT5G38865	0.813331
AT5G42530	0.813326
AT5G44030	0.813101
AT3G51420	0.813079
AT1G71050	0.813023
AT2G37300	0.812997
AT1G77690	0.812739
AT3G46780	0.812663
AT1G63880	0.812541
AT5G60290	0.812502
AT1G11570	0.812417
AT5G61570	0.812405
AT5G01790	0.812272
AT4G39795	0.812224
AT2G28315	0.812099
AT1G64670	0.811806
AT4G37560	0.811758
AT5G18970	0.811692
AT5G57180	0.811659
AT3G10310	0.811638
AT1G49470	0.811621
AT4G00165	0.811414
AT5G11300	0.811406
AT4G02800	0.811326
AT3G21670	0.810965
AT5G56120	0.810923
AT1G66130	0.81092
AT2G05070	0.810833
AT1G14730	0.810731
AT1G63860	0.810458
AT1G50180	0.810373
AT2G30890	0.810262
AT2G16050	0.810248
AT5G52320	0.810231
AT2G23130	0.809953
AT5G40380	0.809645
AT5G14890	0.809619
AT4G05110	0.809355
AT1G28230	0.808956
AT1G64380	0.808894
AT1G46264	0.808756
AT5G42146	0.808746
AT2G32990	0.808617
AT3G23760	0.808513
AT2G40750	0.808482
AT2G34670	0.808413
AT3G05936	0.808386
AT5G45380	0.808311
AT3G45610	0.808288
AT5G10510	0.808254
AT5G56850	0.808169
AT2G20700	0.807593
AT1G32190	0.807535
AT5G05270	0.806583
AT5G60020	0.806578
AT5G06530	0.806528
AT5G52250	0.806473
AT5G50950	0.806447
AT1G73040	0.806333
AT2G25270	0.806246
AT5G44190	0.806221
AT2G16270	0.806131
AT2G28305	0.806016
AT4G40000	0.80597
AT2G46630	0.805724
AT3G07540	0.805698
AT5G18300	0.805651
AT5G17600	0.805526
AT1G69230	0.80551
AT3G04030	0.805304
AT5G66658	0.80517
AT5G39080	0.80509
AT3G54780	0.805021
AT1G08900	0.804989
AT1G65486	0.804792
AT2G32487	0.804757
AT5G46270	0.804734
AT4G15440	0.804601
AT1G50240	0.804468
AT1G13250	0.804223
AT5G04140	0.80402
AT4G35350	0.803873
AT1G10380	0.803768
AT3G18870	0.803566
AT3G26490	0.803345
AT2G42540	0.803308
AT1G78970	0.803056
AT3G46150	0.802968
AT3G60160	0.802948
AT5G17160	0.802945
AT3G44020	0.80283
AT1G26450	0.802809
AT2G03420	0.802713
AT5G49525	0.802636
AT1G07050	0.802333
AT5G19500	0.80233
AT2G29350	0.802326
AT2G23600	0.802151
AT3G18050	0.802044
AT4G26520	0.801997
AT1G78120	0.801969
AT1G30280	0.801898
AT1G19840	0.801888
AT1G63360	0.80174
AT4G37310	0.801618
AT1G69690	0.801403
AT1G46768	0.801399
AT5G36700	0.801031
AT5G11780	0.800977
AT1G69526	0.800963
ATCG00690	0.800936
AT1G69325	0.800775
AT2G36970	0.800771
AT1G70470	0.800763
AT4G34970	0.800636
AT5G44870	0.800423
AT5G17450	0.800393
AT4G11320	0.800379
AT2G15680	0.800306
AT1G67865	0.80025
AT5G44635	0.800218
AT2G33050	0.800073
AT2G23680	0.800039
AT1G76100	0.800005

## Sheet: C. H. sapiens GO
GO	Description	Count	Expected	fold Enrichment	raw P-value	FDR
GO:0002250	adaptive immune response	26	6.42	4.05	2.67e-09	2.07e-05
GO:0006955	immune response	43	15.88	2.71	2.32e-09	3.6e-05
GO:0002376	immune system process	51	21.95	2.32	1.01e-08	5.25e-05
GO:0002682	regulation of immune system process	38	14.41	2.64	4.77e-08	0.000185
GO:0002443	leukocyte mediated immunity	15	2.88	5.2	3.8e-07	0.000984
GO:0002460	adaptive immune response based on somatic recombination of immune receptors built from immunoglobulin superfamily domains	14	2.47	5.67	3.48e-07	0.00108
GO:0002449	lymphocyte mediated immunity	13	2.34	5.55	1.16e-06	0.00225
GO:0002252	immune effector process	18	4.51	3.99	1.05e-06	0.00232
GO:0016064	immunoglobulin mediated immune response	11	1.68	6.55	1.76e-06	0.00304
GO:0019724	B cell mediated immunity	11	1.73	6.36	2.29e-06	0.00355
GO:0002694	regulation of leukocyte activation	19	5.76	3.3	7.7e-06	0.0109
GO:0002684	positive regulation of immune system process	25	9.45	2.65	1.18e-05	0.013
GO:0051249	regulation of lymphocyte activation	17	4.87	3.49	1.16e-05	0.0139
GO:0001775	cell activation	21	7.03	2.99	1.1e-05	0.0142
GO:0042127	regulation of cell population proliferation	35	16.22	2.16	2.11e-05	0.0182
GO:0050776	regulation of immune response	23	8.6	2.68	2.27e-05	0.0185
GO:0042110	T cell activation	13	3.06	4.25	1.86e-05	0.0193
GO:0046649	lymphocyte activation	16	4.64	3.45	2.48e-05	0.0193
GO:0050863	regulation of T cell activation	14	3.66	3.82	2.74e-05	0.0193
GO:0050865	regulation of cell activation	19	6.31	3.01	2.65e-05	0.0196
GO:0008150	biological_process	191	172.05	1.11	2.02e-05	0.0196
GO:0045321	leukocyte activation	18	5.84	3.08	3.21e-05	0.0216
GO:0051239	regulation of multicellular organismal process	51	28.89	1.77	4.49e-05	0.0291
GO:0048535	lymph node development	4	0.18	21.68	6.37e-05	0.0396
GO:0070232	regulation of T cell apoptotic process	5	0.4	12.56	7.79e-05	0.0465
GO:0007166	cell surface receptor signaling pathway	39	20.3	1.92	8.36e-05	0.0481

## Sheet: D. A. thaliana GO
GO	Description	Count	Expected	fold Enrichment	raw P-value	FDR
GO:0050896	response to stimulus	138	87.71	1.57	1.26e-10	7.17e-07
GO:0009314	response to radiation	48	20.81	2.31	5.96e-08	0.000169
GO:0009416	response to light stimulus	46	19.8	2.32	1.05e-07	0.000199
GO:0010467	gene expression	0	13.5	0	1.57e-06	0.00223
GO:0009628	response to abiotic stimulus	71	42.6	1.67	9.21e-06	0.0104
GO:0009605	response to external stimulus	52	28.76	1.81	2.46e-05	0.0233
GO:0006950	response to stress	80	51.76	1.55	2.91e-05	0.0235
GO:0010148	transpiration	3	0.05	55.54	5.67e-05	0.0402
