# Supplementary material for: Inferring protein from transcript abundances using convolutional neural networks
Source: BioData Min. 2025 Feb 27;18:18. doi: 10.1186/s13040-025-00434-z (PMC11866710; doi:10.1186/s13040-025-00434-z)
Supplement: Supplementary file 5 — Supplementary Material 5: Supplementary Table 3. Calculated linear parameters and predictions for: A H. sapiens. B A. thaliana. [file 13040_2025_434_MOESM5_ESM.xlsx]

## Sheet: Readme
Supplementary Table 3	Calculations and predictions of linear parameters (a, b ) for all genes
Sheet	Description
A. H. sapiens	Linear parameters
B. A. thaliana

## Sheet: A. H. sapiens
Gene	a	b	source
ENSG00000000003	0.752551	19.5667	predicted
ENSG00000000005	0.758014	20.7343	calculated
ENSG00000000419	-0.355224	28.3356	predicted
ENSG00000000457	-0.818154	23.277	predicted
ENSG00000000460	0.573537	19.3209	calculated
ENSG00000000938	0.88245	18.5959	predicted
ENSG00000000971	0.520371	25.8417	predicted
ENSG00000001036	0.59052	19.9855	predicted
ENSG00000001084	0.271434	25.6176	predicted
ENSG00000001167	0.955818	19.46	predicted
ENSG00000001460	0.730576	20.3826	calculated
ENSG00000001461	0.632038	19.9815	calculated
ENSG00000001497	0.619561	19.4722	predicted
ENSG00000001561	0.424942	21.3982	predicted
ENSG00000001617	0.685512	19.9431	calculated
ENSG00000001626	0.735295	18.9872	calculated
ENSG00000001629	0.330053	20.1153	predicted
ENSG00000001630	0.441649	21.2005	predicted
ENSG00000001631	0.691487	16.9308	predicted
ENSG00000002016	0.73927	20.9887	calculated
ENSG00000002330	-0.204496	24.7409	predicted
ENSG00000002549	0.328956	27.2363	predicted
ENSG00000002586	0.440399	24.818	predicted
ENSG00000002587	0.70108	19.8006	calculated
ENSG00000002726	0.735593	19.7004	calculated
ENSG00000002745	0.633436	19.3628	calculated
ENSG00000002746	0.757536	18.959	calculated
ENSG00000002822	0.695536	21.246	predicted
ENSG00000002834	0.486392	26.682	predicted
ENSG00000002919	0.524889	19.2583	predicted
ENSG00000002933	0.453218	20.8154	calculated
ENSG00000003056	0.564839	21.7514	predicted
ENSG00000003096	0.691272	20.5831	calculated
ENSG00000003137	0.655414	19.8974	calculated
ENSG00000003147	0.22177	21.0953	predicted
ENSG00000003249	0.546709	22.2849	calculated
ENSG00000003393	0.484201	17.4454	predicted
ENSG00000003400	0.88951	19.1663	predicted
ENSG00000003402	-0.370542	19.9497	predicted
ENSG00000003436	1.14501	15.2873	predicted
ENSG00000003509	0.305928	21.4236	predicted
ENSG00000003756	0.34376	20.484	predicted
ENSG00000003987	0.622796	19.0335	calculated
ENSG00000003989	0.413417	16.9457	predicted
ENSG00000004059	0.343685	24.7172	predicted
ENSG00000004139	0.56639	21.7509	predicted
ENSG00000004142	0.603921	21.1874	predicted
ENSG00000004399	-0.0829156	22.0871	predicted
ENSG00000004455	0.0934578	28.633	predicted
ENSG00000004468	0.693181	19.7239	calculated
ENSG00000004478	0.53104	25.4314	predicted
ENSG00000004487	0.410238	23.7609	predicted
ENSG00000004534	0.179892	21.3808	predicted
ENSG00000004660	1.85984	15.029	predicted
ENSG00000004700	0.446354	24.0589	predicted
ENSG00000004766	0.160907	22.8313	predicted
ENSG00000004776	0.529145	27.6884	predicted
ENSG00000004777	0.5627	18.3138	calculated
ENSG00000004779	0.555336	25.2724	predicted
ENSG00000004799	0.859232	15.5325	predicted
ENSG00000004809	0.57739	20.1733	calculated
ENSG00000004838	0.552796	20.6277	calculated
ENSG00000004846	0.698068	21.0158	calculated
ENSG00000004848	0.533198	20.0838	calculated
ENSG00000004864	0.460738	24.6308	predicted
ENSG00000004866	-0.229238	21.4351	predicted
ENSG00000004897	0.329068	20.0465	predicted
ENSG00000004939	0.670519	19.6151	calculated
ENSG00000004948	0.679644	19.822	calculated
ENSG00000004961	0.117272	23.7055	predicted
ENSG00000004975	0.346178	20.7066	predicted
ENSG00000005001	0.582304	21.1364	calculated
ENSG00000005007	0.184273	25.499	predicted
ENSG00000005020	0.896568	17.9166	predicted
ENSG00000005022	0.146561	28.7031	predicted
ENSG00000005059	0.730889	20.4764	calculated
ENSG00000005073	0.591555	18.9272	calculated
ENSG00000005075	1.21494	16.8805	predicted
ENSG00000005100	-0.0161256	19.0927	predicted
ENSG00000005102	0.572053	18.8903	calculated
ENSG00000005108	0.818542	17.5885	calculated
ENSG00000005156	0.217332	23.081	predicted
ENSG00000005175	0.45006	22.1129	predicted
ENSG00000005187	0.900012	19.3077	predicted
ENSG00000005189	0.712264	19.4485	calculated
ENSG00000005194	0.607726	22.5916	predicted
ENSG00000005206	0.686594	17.2891	predicted
ENSG00000005238	0.506689	19.7283	calculated
ENSG00000005243	0.788517	20.0304	predicted
ENSG00000005249	0.769103	22.0873	predicted
ENSG00000005302	1.52823	11.9907	predicted
ENSG00000005339	0.610989	17.5338	predicted
ENSG00000005379	0.613279	21.1121	calculated
ENSG00000005381	0.618691	19.2232	calculated
ENSG00000005421	0.743099	21.4619	calculated
ENSG00000005436	0.582625	19.2112	predicted
ENSG00000005448	1.03881	19.0821	predicted
ENSG00000005469	1.22982	17.5926	predicted
ENSG00000005471	0.726506	20.9049	calculated
ENSG00000005483	0.673799	16.7743	calculated
ENSG00000005486	0.661641	18.4022	predicted
ENSG00000005513	0.498015	19.3463	calculated
ENSG00000005700	0.732207	15.2209	predicted
ENSG00000005801	0.646259	18.3938	calculated
ENSG00000005810	0.334215	20.3665	predicted
ENSG00000005812	0.656129	19.0288	calculated
ENSG00000005844	1.03384	17.9398	predicted
ENSG00000005882	0.73145	20.5364	predicted
ENSG00000005884	0.752751	20.5223	predicted
ENSG00000005889	0.832607	18.6262	calculated
ENSG00000005893	0.205801	23.0842	predicted
ENSG00000005961	0.664925	20.0744	calculated
ENSG00000005981	0.678729	20.7235	calculated
ENSG00000006007	-0.84264	25.6787	predicted
ENSG00000006015	0.534075	24.0886	calculated
ENSG00000006016	0.570824	20.5773	calculated
ENSG00000006025	0.896371	17.1464	predicted
ENSG00000006042	0.678992	20.6668	calculated
ENSG00000006047	0.639367	22.3269	calculated
ENSG00000006062	0.699406	18.4794	calculated
ENSG00000006071	0.670717	20.0332	calculated
ENSG00000006116	0.62124	19.4577	calculated
ENSG00000006118	0.534262	20.3475	calculated
ENSG00000006125	0.274366	25.1481	predicted
ENSG00000006128	0.709436	20.226	calculated
ENSG00000006194	0.405932	17.1592	calculated
ENSG00000006210	0.510056	20.2051	calculated
ENSG00000006282	0.286065	21.473	predicted
ENSG00000006283	0.671178	16.882	calculated
ENSG00000006327	0.357542	21.3104	calculated
ENSG00000006377	0.519029	18.4033	calculated
ENSG00000006432	0.656043	19.0419	calculated
ENSG00000006451	0.327515	23.1497	predicted
ENSG00000006453	1.05524	19.0372	predicted
ENSG00000006459	0.738764	18.4407	calculated
ENSG00000006468	0.760449	19.0001	calculated
ENSG00000006530	-0.0779904	27.3198	predicted
ENSG00000006534	1.04773	18.0823	predicted
ENSG00000006555	0.678456	21.2747	calculated
ENSG00000006576	0.538341	18.1237	calculated
ENSG00000006606	0.486637	19.8478	calculated
ENSG00000006607	-0.123285	23.2903	predicted
ENSG00000006611	0.71642	22.4304	calculated
ENSG00000006625	0.225093	26.5024	predicted
ENSG00000006634	0.566353	20.8154	calculated
ENSG00000006638	0.352488	21.4745	calculated
ENSG00000006652	0.693147	20.6674	calculated
ENSG00000006659	0.668374	22.4334	calculated
ENSG00000006695	0.576842	19.6089	calculated
ENSG00000006704	0.695059	20.0628	calculated
ENSG00000006712	0.29978	22.1649	predicted
ENSG00000006715	0.218455	21.5687	predicted
ENSG00000006740	0.753222	18.8539	predicted
ENSG00000006744	0.161294	22.521	predicted
ENSG00000006747	0.88801	21.3237	calculated
ENSG00000006756	0.530996	19.5424	predicted
ENSG00000006757	1.10106	16.5482	predicted
ENSG00000006788	0.810021	20.7674	calculated
ENSG00000006831	0.528481	18.2381	calculated
ENSG00000006837	0.521803	18.8439	calculated
ENSG00000007001	0.587681	20.7958	calculated
ENSG00000007038	0.559416	20.06	calculated
ENSG00000007047	0.690104	19.8642	calculated
ENSG00000007062	0.752395	19.3163	calculated
ENSG00000007080	0.145097	25.4168	predicted
ENSG00000007129	0.61624	20.4526	calculated
ENSG00000007168	0.123434	27.7697	predicted
ENSG00000007171	0.776972	19.1959	calculated
ENSG00000007174	0.599027	21.2738	calculated
ENSG00000007202	-0.146352	21.1078	predicted
ENSG00000007216	0.647691	20.1849	calculated
ENSG00000007237	0.493417	22.1096	predicted
ENSG00000007255	0.575603	21.8849	calculated
ENSG00000007264	0.504916	20.522	calculated
ENSG00000007306	0.705394	21.0428	calculated
ENSG00000007312	0.73634	20.8051	calculated
ENSG00000007314	0.805611	18.832	calculated
ENSG00000007341	0.674787	20.4014	calculated
ENSG00000007350	0.773178	21.4647	calculated
ENSG00000007372	0.657509	19.0773	calculated
ENSG00000007376	0.611949	20.1404	calculated
ENSG00000007384	-0.145738	22.2434	predicted
ENSG00000007392	0.365801	21.2595	predicted
ENSG00000007402	0.804456	20.0471	calculated
ENSG00000007516	0.717162	20.3614	calculated
ENSG00000007520	0.272421	17.4399	predicted
ENSG00000007541	0.399668	19.4351	predicted
ENSG00000007545	0.602053	18.5359	calculated
ENSG00000007866	1.08698	15.9828	predicted
ENSG00000007908	0.741123	19.5765	calculated
ENSG00000007923	-0.195949	25.9995	predicted
ENSG00000007933	0.7866	20.3456	calculated
ENSG00000007944	0.748493	19.4184	calculated
ENSG00000007952	0.737573	19.9137	calculated
ENSG00000007968	0.723912	20.1821	calculated
ENSG00000008018	0.275928	27.2539	predicted
ENSG00000008056	0.754522	21.9916	calculated
ENSG00000008083	0.670856	18.1778	calculated
ENSG00000008086	0.659649	18.2399	calculated
ENSG00000008118	0.770863	19.3684	calculated
ENSG00000008128	0.693748	19.6261	calculated
ENSG00000008130	1.18939	16.3392	predicted
ENSG00000008196	0.5855	19.4157	calculated
ENSG00000008226	0.657964	18.6167	calculated
ENSG00000008256	0.26652	21.0511	predicted
ENSG00000008277	0.782416	19.5425	calculated
ENSG00000008282	0.333596	24.2658	predicted
ENSG00000008283	0.603682	20.7629	calculated
ENSG00000008294	0.166056	24.1386	predicted
ENSG00000008300	0.704311	17.26	calculated
ENSG00000008311	0.5112	23.1117	predicted
ENSG00000008323	0.601745	19.2393	calculated
ENSG00000008324	0.696371	21.9611	calculated
ENSG00000008382	1.04612	14.8718	predicted
ENSG00000008394	0.851656	20.8924	predicted
ENSG00000008405	0.634869	19.1387	calculated
ENSG00000008438	0.505535	22.0874	calculated
ENSG00000008441	0.669274	20.2973	predicted
ENSG00000008513	0.650773	18.8596	predicted
ENSG00000008516	0.592033	19.588	calculated
ENSG00000008517	0.595131	20.3962	calculated
ENSG00000008710	0.767592	18.3127	calculated
ENSG00000008735	0.692139	19.2462	calculated
ENSG00000008838	0.430124	18.8027	predicted
ENSG00000008853	0.65712	19.005	calculated
ENSG00000008869	0.207831	21.3034	predicted
ENSG00000008952	0.339368	23.2331	predicted
ENSG00000008988	0.0908031	30.1082	predicted
ENSG00000009307	-0.234259	28.0515	predicted
ENSG00000009335	0.06196	23.2354	predicted
ENSG00000009413	0.715196	17.4609	calculated
ENSG00000009694	0.808551	17.6973	calculated
ENSG00000009724	0.726177	20.4196	calculated
ENSG00000009765	0.705032	19.6181	calculated
ENSG00000009780	0.701502	19.7698	calculated
ENSG00000009790	0.975283	18.9653	predicted
ENSG00000009830	0.35559	18.8794	predicted
ENSG00000009844	0.425818	24.1656	predicted
ENSG00000009950	0.624976	18.7011	calculated
ENSG00000009954	0.262566	22.3967	predicted
ENSG00000010017	0.869122	18.4849	predicted
ENSG00000010030	0.680335	20.0445	calculated
ENSG00000010072	0.793264	18.5934	calculated
ENSG00000010165	0.327894	21.6536	predicted
ENSG00000010219	0.699454	19.5184	calculated
ENSG00000010244	0.116591	25.5589	predicted
ENSG00000010256	0.419707	26.4197	predicted
ENSG00000010270	0.647503	20.2621	calculated
ENSG00000010278	0.600325	24.8701	predicted
ENSG00000010282	0.689816	21.3089	calculated
ENSG00000010292	0.880566	15.9461	predicted
ENSG00000010295	0.665691	20.665	calculated
ENSG00000010310	0.529062	19.3349	calculated
ENSG00000010318	0.560669	16.9907	calculated
ENSG00000010319	0.586283	19.8336	calculated
ENSG00000010322	0.269758	21.4839	predicted
ENSG00000010327	0.80713	20.1952	predicted
ENSG00000010361	0.555944	19.6236	calculated
ENSG00000010379	0.595642	20.9609	calculated
ENSG00000010404	0.808582	20.1432	calculated
ENSG00000010438	0.676978	22.3479	calculated
ENSG00000010539	0.624714	17.6911	calculated
ENSG00000010610	0.952778	15.7509	predicted
ENSG00000010626	0.663674	20.8829	calculated
ENSG00000010671	1.15026	18.3523	predicted
ENSG00000010704	0.298836	20.8647	predicted
ENSG00000010803	0.982229	18.3366	predicted
ENSG00000010810	0.553583	18.7212	predicted
ENSG00000010818	0.666777	15.1189	predicted
ENSG00000010932	0.738003	20.9774	calculated
ENSG00000011007	0.746144	18.4729	predicted
ENSG00000011009	0.431552	24.7393	predicted
ENSG00000011021	0.311284	18.199	predicted
ENSG00000011028	0.440254	23.0541	predicted
ENSG00000011052	0.11506	30.041	predicted
ENSG00000011083	0.659683	19.628	calculated
ENSG00000011105	1.07311	19.3798	predicted
ENSG00000011114	0.662685	17.2779	calculated
ENSG00000011132	0.527188	20.314	calculated
ENSG00000011143	1.12734	14.9285	predicted
ENSG00000011198	0.728905	17.9842	predicted
ENSG00000011201	0.712185	19.9663	calculated
ENSG00000011243	0.418267	21.8164	predicted
ENSG00000011258	0.676826	19.9493	calculated
ENSG00000011260	0.558376	20.1969	predicted
ENSG00000011275	-0.212315	19.0706	predicted
ENSG00000011295	0.187657	22.31	predicted
ENSG00000011304	0.479039	26.1938	predicted
ENSG00000011332	0.554575	18.8385	calculated
ENSG00000011347	0.700923	19.9539	calculated
ENSG00000011376	0.311305	22.6318	predicted
ENSG00000011405	0.165826	21.7412	predicted
ENSG00000011422	0.942425	17.3461	predicted
ENSG00000011426	0.736341	18.9098	calculated
ENSG00000011451	0.107171	20.4229	predicted
ENSG00000011454	0.388237	23.0684	predicted
ENSG00000011465	0.593727	25.502	predicted
ENSG00000011478	-0.660334	22.6812	predicted
ENSG00000011485	0.0529521	25.3759	predicted
ENSG00000011523	0.778685	18.3376	predicted
ENSG00000011566	0.6833	18.029	predicted
ENSG00000011590	0.680276	20.5676	calculated
ENSG00000011600	0.548134	22.9435	calculated
ENSG00000011638	0.625771	20.8253	calculated
ENSG00000011677	0.850658	21.6591	calculated
ENSG00000012048	0.779646	17.4266	calculated
ENSG00000012061	0.320646	20.4974	predicted
ENSG00000012124	0.822942	18.2746	calculated
ENSG00000012171	0.328706	20.4148	predicted
ENSG00000012174	0.581604	18.5105	calculated
ENSG00000012211	0.69065	20.8661	calculated
ENSG00000012223	0.429738	25.7463	predicted
ENSG00000012232	0.684728	15.6443	predicted
ENSG00000012504	0.678723	20.2165	calculated
ENSG00000012660	0.701187	17.8896	predicted
ENSG00000012779	0.646728	21.5942	predicted
ENSG00000012817	0.714169	17.5315	calculated
ENSG00000012822	0.601815	18.4697	predicted
ENSG00000012963	0.930769	18.1771	predicted
ENSG00000012983	-0.0175415	21.8453	predicted
ENSG00000013016	0.269576	25.8941	predicted
ENSG00000013275	0.108122	27.2203	predicted
ENSG00000013288	0.217072	21.8718	predicted
ENSG00000013293	0.716835	21.16	calculated
ENSG00000013297	0.633316	23.0201	calculated
ENSG00000013306	0.645985	21.3993	calculated
ENSG00000013364	0.616839	24.4818	predicted
ENSG00000013374	0.205454	23.5717	predicted
ENSG00000013375	0.323327	25.2218	predicted
ENSG00000013392	0.739603	20.3405	calculated
ENSG00000013441	-0.0539084	19.605	predicted
ENSG00000013503	0.24529	20.3161	predicted
ENSG00000013523	0.493593	16.94	predicted
ENSG00000013561	-0.028925	23.3716	predicted
ENSG00000013563	1.08907	15.2601	predicted
ENSG00000013573	0.750563	19.7626	calculated
ENSG00000013583	0.455545	25.9301	predicted
ENSG00000013588	0.677924	19.501	calculated
ENSG00000013619	0.625756	18.7674	calculated
ENSG00000013725	0.644015	19.154	calculated
ENSG00000013810	1.08472	17.2327	predicted
ENSG00000014123	-0.231433	27.5899	predicted
ENSG00000014138	0.285112	19.829	predicted
ENSG00000014164	0.683843	18.43	calculated
ENSG00000014216	0.182195	27.5554	predicted
ENSG00000014257	0.641621	18.8379	calculated
ENSG00000014641	0.367585	27.9159	predicted
ENSG00000014824	0.691049	19.8818	predicted
ENSG00000014914	0.614074	19.9734	calculated
ENSG00000014919	0.811913	18.0386	predicted
ENSG00000015133	0.61778	18.3467	predicted
ENSG00000015153	0.354614	21.7482	predicted
ENSG00000015171	0.642187	18.2335	predicted
ENSG00000015285	1.02894	20.7034	predicted
ENSG00000015413	0.701133	21.5973	calculated
ENSG00000015475	0.731868	22.6188	predicted
ENSG00000015479	0.0772012	20.158	predicted
ENSG00000015520	0.712244	18.9109	calculated
ENSG00000015532	-0.0671893	18.6951	predicted
ENSG00000015568	0.750525	19.243	calculated
ENSG00000015592	0.770608	22.4428	calculated
ENSG00000015676	1.11099	20.923	predicted
ENSG00000016082	0.617407	18.9712	calculated
ENSG00000016391	0.795634	20.338	calculated
ENSG00000016402	0.7127	19.4168	calculated
ENSG00000016490	0.787733	20.9389	calculated
ENSG00000016602	0.713866	20.7628	calculated
ENSG00000016864	0.544753	18.9597	predicted
ENSG00000017260	0.445706	20.5941	predicted
ENSG00000017427	0.652857	20.4477	calculated
ENSG00000017483	0.633717	20.0132	calculated
ENSG00000017797	0.243098	21.7289	predicted
ENSG00000018189	1.04162	17.9898	predicted
ENSG00000018236	0.579298	22.0003	predicted
ENSG00000018280	0.59684	21.0457	calculated
ENSG00000018408	0.64063	19.8651	calculated
ENSG00000018510	0.0838478	24.8629	predicted
ENSG00000018610	0.390887	20.6937	predicted
ENSG00000018625	0.170582	27.3549	predicted
ENSG00000018699	0.176802	20.7523	predicted
ENSG00000018869	0.696073	18.3246	calculated
ENSG00000019102	0.597413	21.5949	calculated
ENSG00000019144	0.53305	21.363	predicted
ENSG00000019169	0.68721	20.6825	calculated
ENSG00000019186	0.691833	20.4499	calculated
ENSG00000019485	0.632341	19.9296	calculated
ENSG00000019505	0.655646	19.5423	calculated
ENSG00000019549	0.540867	18.7944	calculated
ENSG00000019582	0.824784	18.7096	predicted
ENSG00000019991	0.75118	20.4712	calculated
ENSG00000019995	0.772858	18.9191	calculated
ENSG00000020129	0.63154	21.186	predicted
ENSG00000020181	0.593182	17.8782	predicted
ENSG00000020256	0.235653	18.9576	predicted
ENSG00000020426	0.186172	21.4946	predicted
ENSG00000020577	0.429085	18.2935	predicted
ENSG00000020633	0.483842	20.9103	calculated
ENSG00000020922	0.265977	24.3284	predicted
ENSG00000021300	0.652512	21.1558	calculated
ENSG00000021355	0.62135	25.1303	predicted
ENSG00000021461	0.523132	19.9718	calculated
ENSG00000021488	0.6622	21.1903	calculated
ENSG00000021574	1.76486	14.7423	predicted
ENSG00000021645	0.688699	20.5931	calculated
ENSG00000021762	0.186299	20.3158	predicted
ENSG00000021776	0.511456	21.7238	predicted
ENSG00000021826	0.8697	21.2451	calculated
ENSG00000021852	0.745883	19.4584	calculated
ENSG00000022267	0.571825	26.2269	predicted
ENSG00000022277	0.0854088	22.8412	predicted
ENSG00000022355	0.77321	21.4036	calculated
ENSG00000022556	0.734145	19.9434	calculated
ENSG00000022567	0.636544	18.5449	calculated
ENSG00000022840	0.638619	18.0107	calculated
ENSG00000022976	0.612388	18.7731	calculated
ENSG00000023041	0.271462	18.2733	predicted
ENSG00000023171	0.779282	17.606	calculated
ENSG00000023191	0.180341	28.6175	predicted
ENSG00000023228	0.267796	26.3837	predicted
ENSG00000023287	0.270357	19.6442	predicted
ENSG00000023318	0.261682	27.3241	predicted
ENSG00000023330	0.579228	16.1421	predicted
ENSG00000023445	0.65218	17.7512	calculated
ENSG00000023516	0.606358	18.426	predicted
ENSG00000023572	1.02631	16.4775	predicted
ENSG00000023608	0.642132	18.8524	calculated
ENSG00000023697	0.377761	23.8599	predicted
ENSG00000023734	-0.10551	28.6053	predicted
ENSG00000023839	0.766112	19.6679	calculated
ENSG00000023892	0.723409	21.3313	predicted
ENSG00000023902	0.430054	20.7428	predicted
ENSG00000023909	0.615601	24.2226	predicted
ENSG00000024048	0.00649572	21.8641	predicted
ENSG00000024422	0.612674	26.4572	predicted
ENSG00000024526	0.602559	17.557	calculated
ENSG00000024862	0.137747	21.258	predicted
ENSG00000025039	0.725946	19.2618	calculated
ENSG00000025156	0.705997	19.6234	calculated
ENSG00000025293	0.797175	14.0828	predicted
ENSG00000025423	0.69676	21.7436	calculated
ENSG00000025434	0.556331	19.7376	calculated
ENSG00000025708	0.689049	24.5954	predicted
ENSG00000025770	0.728455	19.6572	calculated
ENSG00000025772	0.958531	20.33	predicted
ENSG00000025796	0.433431	23.4071	predicted
ENSG00000025800	0.106275	23.8357	predicted
ENSG00000026025	0.360706	30.1937	predicted
ENSG00000026103	0.669239	20.6176	predicted
ENSG00000026297	0.641393	23.1598	predicted
ENSG00000026508	0.695225	23.1256	predicted
ENSG00000026559	0.581017	19.3595	calculated
ENSG00000026652	0.735567	19.3895	calculated
ENSG00000026751	0.349957	20.1739	predicted
ENSG00000026950	0.661121	19.2111	calculated
ENSG00000027001	0.266529	22.6223	predicted
ENSG00000027075	0.82586	16.5549	predicted
ENSG00000027697	0.19181	19.8548	predicted
ENSG00000027847	0.440214	18.8153	predicted
ENSG00000027869	0.531077	20.0903	calculated
ENSG00000028116	0.242063	20.4381	predicted
ENSG00000028137	0.603771	19.102	calculated
ENSG00000028203	-0.0460378	20.4024	predicted
ENSG00000028277	0.528656	19.6169	calculated
ENSG00000028310	0.362102	19.6324	predicted
ENSG00000028528	0.0760566	27.0251	predicted
ENSG00000028839	0.978586	17.8572	predicted
ENSG00000029153	0.630997	18.7414	calculated
ENSG00000029363	0.472607	23.4658	predicted
ENSG00000029364	0.593443	22.1337	calculated
ENSG00000029534	0.598847	20.205	calculated
ENSG00000029639	-0.20687	22.6359	predicted
ENSG00000029725	0.292748	23.4377	predicted
ENSG00000029993	0.689713	23.9716	predicted
ENSG00000030066	0.299958	22.8282	predicted
ENSG00000030110	0.576116	21.5764	predicted
ENSG00000030304	0.68314	19.1844	calculated
ENSG00000030419	0.648722	19.2469	calculated
ENSG00000030582	0.578727	18.6693	predicted
ENSG00000031003	0.688933	18.2362	calculated
ENSG00000031081	0.393281	19.6904	predicted
ENSG00000031691	0.650983	20.3665	calculated
ENSG00000031698	0.214943	26.7821	predicted
ENSG00000031823	0.333078	23.9325	predicted
ENSG00000032219	0.522737	18.2552	predicted
ENSG00000032389	0.3334	23.536	predicted
ENSG00000032444	0.0813841	23.2562	predicted
ENSG00000032742	0.915673	17.1041	predicted
ENSG00000033011	0.0648552	24.1179	predicted
ENSG00000033030	0.431223	21.3839	predicted
ENSG00000033050	0.108487	24.2795	predicted
ENSG00000033100	-0.254972	20.8456	predicted
ENSG00000033122	0.585157	21.8184	calculated
ENSG00000033170	0.405722	20.7437	predicted
ENSG00000033178	0.414365	24.4585	predicted
ENSG00000033327	0.548167	17.486	predicted
ENSG00000033627	0.741668	21.5646	predicted
ENSG00000033800	0.245418	19.1111	predicted
ENSG00000033867	0.523501	19.2574	predicted
ENSG00000034053	0.69359	19.4642	calculated
ENSG00000034152	0.515484	21.5892	predicted
ENSG00000034239	0.746241	21.9282	calculated
ENSG00000034510	0.901249	22.4035	predicted
ENSG00000034533	0.675017	18.9347	calculated
ENSG00000034677	0.71232	18.9962	calculated
ENSG00000034693	0.384428	21.0024	predicted
ENSG00000034713	0.416241	22.3085	predicted
ENSG00000034971	0.734896	21.6489	calculated
ENSG00000035115	0.405785	17.8323	predicted
ENSG00000035141	0.429561	22.7717	predicted
ENSG00000035403	0.652136	26.2266	predicted
ENSG00000035499	0.640775	19.7401	calculated
ENSG00000035664	0.642677	18.8175	predicted
ENSG00000035681	0.160281	19.6528	predicted
ENSG00000035687	0.572184	23.1669	predicted
ENSG00000035720	0.591477	19.6794	calculated
ENSG00000035862	0.453482	21.1783	predicted
ENSG00000035928	0.845894	18.1397	predicted
ENSG00000036054	-0.491764	25.6327	predicted
ENSG00000036257	0.443798	23.1918	predicted
ENSG00000036448	0.911668	20.6331	calculated
ENSG00000036473	0.646308	21.1683	calculated
ENSG00000036530	0.725914	22.1243	calculated
ENSG00000036549	0.642896	17.6279	calculated
ENSG00000036565	0.607769	20.9814	calculated
ENSG00000036672	0.732795	19.6845	calculated
ENSG00000036828	0.854091	18.4305	calculated
ENSG00000037042	0.733815	20.8522	calculated
ENSG00000037241	-0.0533822	25.0089	predicted
ENSG00000037280	0.803419	18.8821	calculated
ENSG00000037474	0.218841	24.2125	predicted
ENSG00000037637	0.207195	19.03	predicted
ENSG00000037749	0.703431	18.9947	calculated
ENSG00000037757	0.191937	25.0659	predicted
ENSG00000037897	0.309543	20.9797	predicted
ENSG00000037965	0.638657	19.3548	calculated
ENSG00000038002	1.11858	17.0752	predicted
ENSG00000038210	0.799992	16.8596	predicted
ENSG00000038219	0.299704	21.1937	predicted
ENSG00000038274	0.0283755	27.9535	predicted
ENSG00000038295	0.781935	19.5744	calculated
ENSG00000038358	0.625389	22.6572	predicted
ENSG00000038382	0.0307685	22.0489	predicted
ENSG00000038427	0.360904	24.5467	predicted
ENSG00000038532	0.545622	19.402	predicted
ENSG00000038945	1.14385	16.2972	predicted
ENSG00000039068	0.8011	21.691	predicted
ENSG00000039123	0.0810621	24.2433	predicted
ENSG00000039139	0.905593	18.792	calculated
ENSG00000039319	0.227768	21.0875	predicted
ENSG00000039523	0.183929	20.8959	predicted
ENSG00000039537	0.700904	18.7134	calculated
ENSG00000039560	0.496026	23.0665	predicted
ENSG00000039600	0.537455	18.3146	calculated
ENSG00000039650	0.489374	21.4823	predicted
ENSG00000039987	0.591661	21.4086	calculated
ENSG00000040199	0.659644	17.5623	calculated
ENSG00000040275	0.680767	20.8856	calculated
ENSG00000040341	0.0120153	21.046	predicted
ENSG00000040487	0.552077	19.6133	calculated
ENSG00000040531	0.722216	20.235	calculated
ENSG00000040608	0.540884	20.4373	calculated
ENSG00000040633	0.59946	19.5777	calculated
ENSG00000040731	0.813522	20.7205	calculated
ENSG00000040933	0.468362	21.5747	predicted
ENSG00000041353	0.734969	20.8804	calculated
ENSG00000041357	0.25035	26.8527	predicted
ENSG00000041515	0.676464	18.0146	calculated
ENSG00000041802	0.623375	20.081	predicted
ENSG00000041880	0.672908	20.5538	calculated
ENSG00000041982	0.657319	24.3532	predicted
ENSG00000041988	0.562809	19.3524	calculated
ENSG00000042062	0.711325	19.2175	calculated
ENSG00000042088	0.482746	17.509	predicted
ENSG00000042286	1.12364	19.6357	predicted
ENSG00000042317	0.663336	19.6927	calculated
ENSG00000042429	0.354675	20.7851	predicted
ENSG00000042445	0.784193	20.4139	predicted
ENSG00000042493	0.783654	25.0955	predicted
ENSG00000042753	0.137787	26.3279	predicted
ENSG00000042781	0.841403	17.3116	calculated
ENSG00000042813	0.369845	19.5519	calculated
ENSG00000042832	0.755155	19.4454	calculated
ENSG00000042980	0.62891	19.6078	calculated
ENSG00000043039	0.580623	19.3708	calculated
ENSG00000043093	0.320937	23.5845	predicted
ENSG00000043143	0.507147	17.0851	predicted
ENSG00000043355	0.577487	19.1899	calculated
ENSG00000043462	0.753459	19.7177	predicted
ENSG00000043514	-0.23541	20.4155	predicted
ENSG00000043591	0.456001	19.6362	calculated
ENSG00000044012	0.518479	21.3787	calculated
ENSG00000044090	0.318121	19.2311	predicted
ENSG00000044115	0.258638	26.1159	predicted
ENSG00000044446	0.122837	22.5976	predicted
ENSG00000044459	0.780802	19.2605	calculated
ENSG00000044524	0.810224	19.4701	calculated
ENSG00000044574	-0.0135589	31.6678	predicted
ENSG00000046604	1.01802	20.7181	predicted
ENSG00000046647	1.0028	17.4283	predicted
ENSG00000046651	0.0420746	19.4186	predicted
ENSG00000046653	0.675586	22.8833	calculated
ENSG00000046774	0.695313	20.1167	calculated
ENSG00000046889	0.456034	16.8518	predicted
ENSG00000047056	0.471313	22.8453	predicted
ENSG00000047188	0.000828981	20.9986	predicted
ENSG00000047230	0.271152	23.9916	predicted
ENSG00000047249	0.34953	24.281	predicted
ENSG00000047315	0.521735	22.0345	predicted
ENSG00000047346	0.667341	18.1476	calculated
ENSG00000047365	0.7111	16.5496	predicted
ENSG00000047410	0.424121	24.2891	predicted
ENSG00000047457	-0.189144	30.4814	predicted
ENSG00000047578	0.789766	14.7327	predicted
ENSG00000047579	0.197122	22.8722	predicted
ENSG00000047597	0.699207	19.1343	calculated
ENSG00000047617	0.720195	23.0215	calculated
ENSG00000047621	-0.0283113	22.2313	predicted
ENSG00000047634	0.678324	20.02	calculated
ENSG00000047644	0.271469	19.4135	predicted
ENSG00000047648	0.728287	18.4226	calculated
ENSG00000047662	0.758577	20.1467	calculated
ENSG00000047849	0.484499	23.8934	predicted
ENSG00000047932	0.0433195	24.6504	predicted
ENSG00000047936	0.756963	18.0616	calculated
ENSG00000048028	0.948846	16.3522	predicted
ENSG00000048052	0.631506	18.9962	calculated
ENSG00000048140	0.708418	21.4735	calculated
ENSG00000048162	0.351784	22.639	predicted
ENSG00000048342	0.656027	21.7721	calculated
ENSG00000048392	0.217319	22.3608	predicted
ENSG00000048405	0.399659	20.0933	predicted
ENSG00000048462	0.643248	21.1513	calculated
ENSG00000048471	0.233222	20.6766	predicted
ENSG00000048540	0.621716	21.8235	calculated
ENSG00000048544	-0.0916657	24.2438	predicted
ENSG00000048545	0.72608	20.996	calculated
ENSG00000048649	0.486776	20.8332	predicted
ENSG00000048707	0.336384	20.3457	predicted
ENSG00000048740	0.978142	19.9096	predicted
ENSG00000048828	-0.129062	27.239	predicted
ENSG00000048991	0.705443	16.7923	predicted
ENSG00000049089	0.627169	25.2198	calculated
ENSG00000049130	0.645328	18.6149	calculated
ENSG00000049167	0.500473	19.7754	calculated
ENSG00000049192	0.779472	17.713	calculated
ENSG00000049239	0.387064	24.1371	predicted
ENSG00000049245	-0.197407	27.718	predicted
ENSG00000049246	0.743494	17.4107	calculated
ENSG00000049247	0.552251	20.006	calculated
ENSG00000049249	0.575945	18.6065	calculated
ENSG00000049283	0.73857	20.2771	calculated
ENSG00000049323	0.797294	20.8155	predicted
ENSG00000049449	0.465439	26.7667	predicted
ENSG00000049540	0.21257	26.1062	predicted
ENSG00000049541	0.582511	20.9871	predicted
ENSG00000049618	0.695196	19.3035	predicted
ENSG00000049656	0.0662972	22.5475	predicted
ENSG00000049759	0.61073	19.5772	predicted
ENSG00000049768	0.58293	19.6985	calculated
ENSG00000049769	0.592182	22.1796	calculated
ENSG00000049860	0.47988	23.5015	predicted
ENSG00000049883	0.633002	20.3933	calculated
ENSG00000050130	0.515214	19.8601	calculated
ENSG00000050165	0.485866	18.7987	predicted
ENSG00000050327	0.361229	20.3268	predicted
ENSG00000050344	0.684428	18.5576	calculated
ENSG00000050393	0.252047	20.7023	predicted
ENSG00000050405	0.528685	23.2839	predicted
ENSG00000050426	0.0141327	22.7711	predicted
ENSG00000050438	0.736227	19.0426	calculated
ENSG00000050555	0.723382	18.4427	calculated
ENSG00000050628	0.588002	20.9462	calculated
ENSG00000050730	0.716983	20.8551	calculated
ENSG00000050748	0.164879	22.8776	predicted
ENSG00000050767	0.609504	24.1965	calculated
ENSG00000050820	0.427479	21.3388	predicted
ENSG00000051009	0.0313005	20.593	predicted
ENSG00000051108	-0.315205	25.4884	predicted
ENSG00000051128	0.666385	18.8252	predicted
ENSG00000051180	0.709597	23.7384	calculated
ENSG00000051341	0.705772	16.8908	calculated
ENSG00000051382	0.194575	20.3313	predicted
ENSG00000051523	0.703382	18.7807	predicted
ENSG00000051596	0.504647	20.5431	predicted
ENSG00000051620	0.57857	25.4178	predicted
ENSG00000051825	0.755086	17.8809	calculated
ENSG00000052126	0.358098	22.0672	predicted
ENSG00000052344	0.660822	20.9715	calculated
ENSG00000052723	0.248044	21.5738	predicted
ENSG00000052749	0.184124	22.6334	predicted
ENSG00000052795	0.697232	19.1786	calculated
ENSG00000052802	0.519814	19.6722	predicted
ENSG00000052841	0.367785	18.5334	predicted
ENSG00000052850	0.547671	19.0243	calculated
ENSG00000053108	0.714419	19.6814	calculated
ENSG00000053254	0.0210793	22.2874	predicted
ENSG00000053328	0.539887	18.8713	calculated
ENSG00000053371	0.0919359	27.8716	predicted
ENSG00000053372	0.349153	23.3301	predicted
ENSG00000053438	0.6584	21.7867	calculated
ENSG00000053501	0.134976	22.3499	predicted
ENSG00000053524	0.692557	18.7606	calculated
ENSG00000053702	0.848008	20.9123	predicted
ENSG00000053747	0.422012	22.5064	predicted
ENSG00000053770	-0.019998	20.8175	predicted
ENSG00000053900	0.394691	19.9486	predicted
ENSG00000053918	0.636681	19.3519	calculated
ENSG00000054116	0.339158	24.1943	predicted
ENSG00000054118	0.504491	23.4553	predicted
ENSG00000054148	0.761681	24.1272	predicted
ENSG00000054179	0.587495	21.3149	calculated
ENSG00000054219	0.772449	18.8367	calculated
ENSG00000054267	0.391567	19.8634	predicted
ENSG00000054277	0.599035	19.9771	calculated
ENSG00000054282	-0.110193	20.0485	predicted
ENSG00000054356	0.691393	19.8395	calculated
ENSG00000054392	0.67128	20.0287	calculated
ENSG00000054523	-0.0951153	21.5309	predicted
ENSG00000054598	0.474784	17.8882	calculated
ENSG00000054611	0.516585	21.5092	predicted
ENSG00000054654	0.49541	21.518	predicted
ENSG00000054690	0.82046	18.8818	calculated
ENSG00000054793	0.52055	19.8762	predicted
ENSG00000054796	0.673835	20.2946	calculated
ENSG00000054803	0.667171	20.9394	calculated
ENSG00000054938	0.518361	19.6745	calculated
ENSG00000054965	0.64907	21.6349	calculated
ENSG00000054967	0.463928	19.7212	calculated
ENSG00000054983	0.923754	18.0497	predicted
ENSG00000055044	0.30079	25.8883	predicted
ENSG00000055070	-0.152506	24.6495	predicted
ENSG00000055118	0.588743	18.1756	calculated
ENSG00000055130	-0.0269308	26.1575	predicted
ENSG00000055147	0.105097	24.4923	predicted
ENSG00000055163	0.409976	23.5611	predicted
ENSG00000055208	0.70725	18.2851	predicted
ENSG00000055211	0.68925	21.0685	calculated
ENSG00000055332	0.0451406	26.2341	predicted
ENSG00000055483	0.361654	16.9521	predicted
ENSG00000055609	0.761857	14.2858	predicted
ENSG00000055732	0.636789	19.8798	calculated
ENSG00000055813	0.671672	18.8421	calculated
ENSG00000055917	1.22208	14.3577	predicted
ENSG00000055950	-0.205647	25.6988	predicted
ENSG00000055955	0.74029	20.8282	calculated
ENSG00000055957	0.781082	21.0472	calculated
ENSG00000056050	0.134884	23.092	predicted
ENSG00000056097	0.243939	23.4303	predicted
ENSG00000056277	0.626206	18.7543	calculated
ENSG00000056291	0.649584	20.2973	calculated
ENSG00000056487	0.540339	19.0889	calculated
ENSG00000056558	0.954803	18.5548	predicted
ENSG00000056586	0.727912	18.2025	calculated
ENSG00000056736	0.636366	20.0077	calculated
ENSG00000056972	0.58086	17.3657	predicted
ENSG00000056998	0.865488	19.7189	calculated
ENSG00000057019	0.475634	16.9243	predicted
ENSG00000057149	0.783017	22.9946	calculated
ENSG00000057252	0.897364	19.2169	predicted
ENSG00000057294	1.05296	21.3077	predicted
ENSG00000057468	0.651795	19.9987	calculated
ENSG00000057593	0.638748	19.7117	calculated
ENSG00000057608	0.00516818	30.5403	predicted
ENSG00000057657	0.732081	18.1901	calculated
ENSG00000057663	0.318472	22.8	predicted
ENSG00000057704	0.756039	19.5483	predicted
ENSG00000057757	0.279426	24.3556	predicted
ENSG00000057935	0.613869	17.906	predicted
ENSG00000058056	0.77791	18.9923	predicted
ENSG00000058063	-0.0893974	21.3586	predicted
ENSG00000058085	0.831456	18.1077	predicted
ENSG00000058091	0.466503	18.5676	predicted
ENSG00000058262	-0.0829989	27.1605	predicted
ENSG00000058272	0.504095	24.1113	predicted
ENSG00000058335	0.820172	18.9155	calculated
ENSG00000058404	0.777928	21.3513	calculated
ENSG00000058453	0.51749	21.2318	calculated
ENSG00000058600	0.489731	18.7175	predicted
ENSG00000058668	0.643696	23.8667	predicted
ENSG00000058673	0.285516	21.6573	predicted
ENSG00000058729	-0.171687	21.1591	predicted
ENSG00000058799	0.632778	20.9819	calculated
ENSG00000058804	0.412019	20.2521	predicted
ENSG00000058866	0.861251	19.2339	calculated
ENSG00000059122	0.619973	19.4361	calculated
ENSG00000059145	0.471918	21.0858	calculated
ENSG00000059377	1.08999	19.6885	predicted
ENSG00000059378	0.429685	21.1612	predicted
ENSG00000059573	0.746761	22.3545	predicted
ENSG00000059588	-0.410372	20.6745	predicted
ENSG00000059691	0.155214	21.7932	predicted
ENSG00000059728	0.643188	20.3366	calculated
ENSG00000059758	0.365634	21.3733	predicted
ENSG00000059769	0.732886	20.3384	predicted
ENSG00000059804	0.723261	20.3729	predicted
ENSG00000059915	0.645613	18.4058	calculated
ENSG00000060069	0.457325	21.3315	predicted
ENSG00000060138	0.593327	21.1374	predicted
ENSG00000060140	0.600812	19.1263	calculated
ENSG00000060237	0.348801	22.3897	predicted
ENSG00000060339	0.409592	23.3068	predicted
ENSG00000060491	0.356465	23.2962	predicted
ENSG00000060558	0.649904	20.1612	calculated
ENSG00000060566	0.644774	19.2246	calculated
ENSG00000060642	0.55029	18.438	calculated
ENSG00000060656	0.750686	19.4525	calculated
ENSG00000060688	0.0552716	26.4348	predicted
ENSG00000060709	0.788142	19.319	calculated
ENSG00000060718	0.739421	21.4478	calculated
ENSG00000060749	0.672021	17.8558	calculated
ENSG00000060762	1.81894	10.6476	predicted
ENSG00000060971	1.14864	20.3844	predicted
ENSG00000060982	1.30055	20.058	predicted
ENSG00000061273	0.428565	19.2904	predicted
ENSG00000061337	0.603026	19.9759	calculated
ENSG00000061455	0.690704	19.8255	calculated
ENSG00000061656	0.600004	20.1762	calculated
ENSG00000061676	0.370324	23.0179	predicted
ENSG00000061794	0.338597	22.7372	predicted
ENSG00000061918	0.568489	21.6581	predicted
ENSG00000061936	0.739196	19.2773	predicted
ENSG00000061938	0.681486	18.1373	calculated
ENSG00000061987	-0.529147	25.0508	predicted
ENSG00000062038	0.501802	20.8927	calculated
ENSG00000062096	0.653719	20.8179	calculated
ENSG00000062194	0.76818	14.7269	predicted
ENSG00000062282	0.617062	20.4985	calculated
ENSG00000062370	0.553659	17.9003	calculated
ENSG00000062485	0.335568	27.3954	predicted
ENSG00000062524	0.599159	19.6517	calculated
ENSG00000062582	-0.739947	28.6289	predicted
ENSG00000062598	0.424994	20.9979	predicted
ENSG00000062650	0.644995	19.7729	predicted
ENSG00000062716	1.23487	16.4451	predicted
ENSG00000062725	0.681031	15.4948	predicted
ENSG00000062822	0.621175	19.9653	predicted
ENSG00000063015	0.478417	21.1963	calculated
ENSG00000063046	-0.108864	26.911	predicted
ENSG00000063127	0.679251	19.37	calculated
ENSG00000063169	0.0594076	19.3941	predicted
ENSG00000063176	0.565855	20.0681	calculated
ENSG00000063177	-0.180855	30.1726	predicted
ENSG00000063180	0.54534	19.3798	calculated
ENSG00000063241	0.600441	25.0471	predicted
ENSG00000063244	0.376098	25.6844	predicted
ENSG00000063245	0.205269	25.5542	predicted
ENSG00000063322	0.322127	21.8452	predicted
ENSG00000063438	0.602161	18.5983	calculated
ENSG00000063515	0.32371	21.0461	calculated
ENSG00000063587	0.63696	19.1921	calculated
ENSG00000063601	0.531235	21.6366	predicted
ENSG00000063660	0.519021	22.2266	predicted
ENSG00000063761	0.381724	20.3028	predicted
ENSG00000063854	0.543578	25.4686	predicted
ENSG00000063978	0.565882	19.8518	calculated
ENSG00000064012	0.848993	19.2428	predicted
ENSG00000064042	0.729809	20.3687	predicted
ENSG00000064102	0.634645	20.0153	predicted
ENSG00000064115	0.68291	19.7475	calculated
ENSG00000064195	0.665852	19.9338	calculated
ENSG00000064199	0.703763	22.751	calculated
ENSG00000064201	0.404705	20.9235	calculated
ENSG00000064205	0.434047	20.5015	calculated
ENSG00000064218	0.608875	19.4852	calculated
ENSG00000064225	0.684079	20.5869	calculated
ENSG00000064270	0.718875	20.8145	calculated
ENSG00000064300	0.766161	21.8928	predicted
ENSG00000064309	0.663139	20.054	calculated
ENSG00000064313	0.443453	17.8364	predicted
ENSG00000064393	0.697254	18.9381	calculated
ENSG00000064419	0.393699	21.9836	predicted
ENSG00000064489	0.547377	21.0046	calculated
ENSG00000064490	0.102023	19.8345	predicted
ENSG00000064545	-0.439156	23.5204	predicted
ENSG00000064547	0.436484	20.4061	calculated
ENSG00000064601	0.614926	21.808	predicted
ENSG00000064607	0.352866	21.2098	predicted
ENSG00000064651	0.948801	20.4071	predicted
ENSG00000064652	0.443424	19.2963	predicted
ENSG00000064655	0.756615	20.2061	calculated
ENSG00000064666	0.795304	22.8776	predicted
ENSG00000064687	0.540949	18.5931	calculated
ENSG00000064692	0.739632	19.2248	calculated
ENSG00000064703	0.393788	20.8979	predicted
ENSG00000064726	0.653492	20.8528	calculated
ENSG00000064763	0.810401	20.7336	calculated
ENSG00000064787	0.839847	22.522	calculated
ENSG00000064886	0.76896	21.1184	calculated
ENSG00000064932	0.619721	17.7456	calculated
ENSG00000064933	0.568055	15.5857	predicted
ENSG00000064961	0.731013	21.6537	calculated
ENSG00000064989	0.84061	18.67	predicted
ENSG00000064995	0.760077	21.9286	calculated
ENSG00000064999	0.390924	22.2926	predicted
ENSG00000065000	0.270788	24.2269	predicted
ENSG00000065029	0.671197	20.1664	calculated
ENSG00000065054	0.251725	25.0566	predicted
ENSG00000065057	0.425513	20.2464	predicted
ENSG00000065060	2.31446	16.5182	predicted
ENSG00000065150	0.00400451	26.2233	predicted
ENSG00000065154	1.10826	19.2395	predicted
ENSG00000065183	0.320844	21.4076	predicted
ENSG00000065243	0.404922	22.0542	predicted
ENSG00000065268	0.420151	23.5496	predicted
ENSG00000065308	0.585361	20.2472	calculated
ENSG00000065320	0.697205	19.3555	calculated
ENSG00000065325	0.610733	18.3725	calculated
ENSG00000065328	0.763068	18.7843	calculated
ENSG00000065357	0.55095	21.9669	predicted
ENSG00000065361	0.80358	15.6764	predicted
ENSG00000065371	0.770381	22.3007	calculated
ENSG00000065413	0.956446	20.7055	predicted
ENSG00000065427	-0.18751	29.0838	predicted
ENSG00000065457	0.523784	18.2489	calculated
ENSG00000065485	0.592331	23.6811	predicted
ENSG00000065491	-0.396248	21.7598	predicted
ENSG00000065518	-0.00727528	28.4294	predicted
ENSG00000065526	0.0472992	20.4467	predicted
ENSG00000065534	0.59884	23.4883	predicted
ENSG00000065548	-0.132128	24.9422	predicted
ENSG00000065559	0.225011	23.9612	predicted
ENSG00000065600	0.657532	19.4664	calculated
ENSG00000065609	0.768182	21.2835	calculated
ENSG00000065613	0.414494	23.9653	predicted
ENSG00000065615	0.499682	17.5985	predicted
ENSG00000065618	0.700154	19.269	calculated
ENSG00000065621	0.762936	20.5137	calculated
ENSG00000065665	0.711021	22.8973	calculated
ENSG00000065675	0.724521	19.9193	calculated
ENSG00000065717	0.721871	19.3845	calculated
ENSG00000065802	0.805267	17.6287	predicted
ENSG00000065809	0.298259	24.7555	predicted
ENSG00000065833	0.980096	22.4345	predicted
ENSG00000065882	0.349267	21.3495	predicted
ENSG00000065883	-0.0112861	20.4901	predicted
ENSG00000065911	0.651175	18.2177	predicted
ENSG00000065923	0.704539	19.5549	calculated
ENSG00000065970	0.728813	18.8763	calculated
ENSG00000065978	0.0785453	28.3157	predicted
ENSG00000065989	0.746072	19.0688	calculated
ENSG00000066027	0.355247	22.1008	predicted
ENSG00000066032	0.850211	21.4044	calculated
ENSG00000066044	0.311842	26.0816	predicted
ENSG00000066056	0.683081	20.2414	calculated
ENSG00000066084	0.261395	23.0774	predicted
ENSG00000066117	0.328927	20.7936	predicted
ENSG00000066135	0.636166	15.9375	predicted
ENSG00000066136	0.0245347	25.0939	predicted
ENSG00000066185	0.678523	19.9069	calculated
ENSG00000066230	0.643173	20.73	calculated
ENSG00000066248	0.702109	17.7495	calculated
ENSG00000066279	0.665058	17.3902	calculated
ENSG00000066294	0.688017	20.0977	calculated
ENSG00000066322	0.560558	19.9859	calculated
ENSG00000066336	0.574823	19.7986	calculated
ENSG00000066379	0.580992	20.6455	calculated
ENSG00000066382	0.718384	21.5378	calculated
ENSG00000066405	0.735529	23.1256	calculated
ENSG00000066422	-0.0972006	19.5266	predicted
ENSG00000066427	0.260063	23.5718	predicted
ENSG00000066455	0.183987	23.1542	predicted
ENSG00000066468	0.764644	20.1887	calculated
ENSG00000066557	0.0100686	24.7858	predicted
ENSG00000066583	0.673942	24.4801	predicted
ENSG00000066629	0.320139	23.6722	predicted
ENSG00000066651	0.230349	21.8501	predicted
ENSG00000066654	0.839102	21.0831	predicted
ENSG00000066697	0.671169	18.17	calculated
ENSG00000066735	0.66363	18.3902	calculated
ENSG00000066739	0.83262	18.3339	predicted
ENSG00000066777	0.315819	22.78	predicted
ENSG00000066813	0.72195	21.4184	calculated
ENSG00000066827	0.740184	18.4501	calculated
ENSG00000066855	0.677439	19.7174	calculated
ENSG00000066923	0.548421	19.6365	calculated
ENSG00000066926	0.699603	23.3594	predicted
ENSG00000066933	0.0873089	18.4683	predicted
ENSG00000067048	0.656717	20.6596	calculated
ENSG00000067057	0.460528	25.6062	predicted
ENSG00000067064	0.501713	21.7189	predicted
ENSG00000067066	0.715914	19.3442	predicted
ENSG00000067082	0.652037	17.9705	calculated
ENSG00000067113	0.451755	21.9258	predicted
ENSG00000067141	0.577116	19.8435	predicted
ENSG00000067167	0.167617	24.3501	predicted
ENSG00000067177	0.826828	19.0999	predicted
ENSG00000067182	0.496677	18.1096	calculated
ENSG00000067191	0.733407	20.8668	calculated
ENSG00000067208	1.04026	17.0822	predicted
ENSG00000067221	0.589185	21.608	calculated
ENSG00000067225	0.42908	28.2844	predicted
ENSG00000067248	-0.143985	23.742	predicted
ENSG00000067334	0.270903	21.6842	predicted
ENSG00000067365	0.588574	21.3344	calculated
ENSG00000067369	0.508386	22.2224	predicted
ENSG00000067445	0.769859	20.5857	calculated
ENSG00000067533	0.0218891	21.4843	predicted
ENSG00000067560	-0.0496831	30.3554	predicted
ENSG00000067596	-0.075283	22.2605	predicted
ENSG00000067606	0.324286	18.6193	predicted
ENSG00000067646	0.788001	18.0293	calculated
ENSG00000067704	-0.0358349	27.8105	predicted
ENSG00000067715	0.852461	21.5575	calculated
ENSG00000067798	0.793564	17.9811	calculated
ENSG00000067829	0.00941471	27.3777	predicted
ENSG00000067836	0.649308	18.0943	predicted
ENSG00000067840	0.687365	19.525	calculated
ENSG00000067842	0.783448	19.8783	calculated
ENSG00000067900	0.223972	24.2827	predicted
ENSG00000067955	0.536425	23.5995	predicted
ENSG00000067992	0.391255	23.4492	predicted
ENSG00000068001	0.96398	13.1919	predicted
ENSG00000068024	0.368003	20.3816	predicted
ENSG00000068028	0.66018	19.2511	calculated
ENSG00000068078	0.658606	19.6035	calculated
ENSG00000068079	0.638217	21.572	predicted
ENSG00000068097	0.657671	17.8042	predicted
ENSG00000068120	0.239249	25.437	predicted
ENSG00000068137	0.544356	19.5599	calculated
ENSG00000068305	0.683682	19.1867	calculated
ENSG00000068308	0.753234	14.7411	predicted
ENSG00000068323	0.786612	16.5696	predicted
ENSG00000068354	0.122115	20.419	predicted
ENSG00000068366	0.262793	23.5072	predicted
ENSG00000068383	0.384564	21.3774	predicted
ENSG00000068394	0.466361	21.6796	predicted
ENSG00000068400	0.197703	24.0684	predicted
ENSG00000068438	0.610828	18.9804	predicted
ENSG00000068489	0.562583	18.8554	calculated
ENSG00000068615	0.580325	20.8462	calculated
ENSG00000068650	0.49234	20.4688	predicted
ENSG00000068654	0.299129	20.7148	predicted
ENSG00000068697	0.536753	20.37	calculated
ENSG00000068724	0.265294	19.9649	predicted
ENSG00000068745	0.65033	20.3444	calculated
ENSG00000068781	0.659121	18.356	calculated
ENSG00000068784	0.0542382	22.3158	predicted
ENSG00000068796	0.576068	21.7422	predicted
ENSG00000068831	0.682844	20.1408	predicted
ENSG00000068878	0.382346	20.1488	predicted
ENSG00000068885	0.397264	17.3294	predicted
ENSG00000068903	0.779843	20.0001	predicted
ENSG00000068912	0.0256098	25.112	predicted
ENSG00000068971	0.368994	20.6032	predicted
ENSG00000068976	0.867896	21.6821	calculated
ENSG00000068985	0.686203	22.4236	calculated
ENSG00000069011	0.51505	19.5007	calculated
ENSG00000069020	-0.281253	22.536	predicted
ENSG00000069122	0.515113	18.3465	predicted
ENSG00000069188	0.790602	19.4504	calculated
ENSG00000069248	0.107313	24.1716	predicted
ENSG00000069275	0.202172	24.5666	predicted
ENSG00000069329	0.120078	26.7779	predicted
ENSG00000069345	0.194624	25.9184	predicted
ENSG00000069399	0.305636	18.576	predicted
ENSG00000069424	0.810078	21.9096	predicted
ENSG00000069431	-0.241534	20.1109	predicted
ENSG00000069482	0.560683	21.6754	calculated
ENSG00000069493	0.684132	20.5687	calculated
ENSG00000069509	0.628804	19.6411	predicted
ENSG00000069535	0.509994	24.8946	predicted
ENSG00000069667	0.616694	19.8992	calculated
ENSG00000069702	0.605423	18.5187	predicted
ENSG00000069712	0.674547	19.023	calculated
ENSG00000069764	0.493304	20.9459	calculated
ENSG00000069812	0.464633	20.5193	calculated
ENSG00000069849	0.355352	24.4527	predicted
ENSG00000069869	0.643553	21.1398	predicted
ENSG00000069943	-0.676282	22.4135	predicted
ENSG00000069956	0.83884	19.268	calculated
ENSG00000069966	0.0280263	21.7248	predicted
ENSG00000069974	0.665876	22.3778	predicted
ENSG00000069998	0.427588	23.9503	predicted
ENSG00000070010	-0.3899	29.0192	predicted
ENSG00000070018	0.737692	19.0419	calculated
ENSG00000070019	0.84316	19.4701	calculated
ENSG00000070031	0.284138	21.178	calculated
ENSG00000070047	0.46043	19.2465	predicted
ENSG00000070061	0.189685	22.9929	predicted
ENSG00000070081	0.973309	21.0476	predicted
ENSG00000070087	0.602836	24.619	predicted
ENSG00000070159	0.613008	18.1042	predicted
ENSG00000070182	0.888282	20.3939	calculated
ENSG00000070190	0.712112	20.6473	calculated
ENSG00000070193	0.595657	19.3615	calculated
ENSG00000070214	0.716942	19.4111	predicted
ENSG00000070269	0.510465	17.1574	predicted
ENSG00000070366	0.329249	17.3718	predicted
ENSG00000070367	0.023786	24.312	predicted
ENSG00000070371	0.847418	20.4818	calculated
ENSG00000070404	0.540911	20.1971	calculated
ENSG00000070413	-0.5687	22.6077	predicted
ENSG00000070423	0.0325418	24.4209	predicted
ENSG00000070444	-0.382016	21.3416	predicted
ENSG00000070476	0.519878	18.5305	calculated
ENSG00000070495	0.290086	21.4492	predicted
ENSG00000070501	0.386052	21.6933	predicted
ENSG00000070526	0.671145	19.7662	calculated
ENSG00000070540	0.83762	17.1661	predicted
ENSG00000070601	0.712841	18.8563	calculated
ENSG00000070610	0.433779	18.7891	predicted
ENSG00000070614	0.35208	16.9486	predicted
ENSG00000070669	0.430069	20.9877	predicted
ENSG00000070718	0.860911	19.7547	predicted
ENSG00000070731	0.658952	19.3633	calculated
ENSG00000070748	0.800453	21.3793	calculated
ENSG00000070756	0.0911298	27.353	predicted
ENSG00000070759	0.723072	19.4745	calculated
ENSG00000070761	0.582105	20.7728	predicted
ENSG00000070770	0.219932	24.8103	predicted
ENSG00000070778	0.39059	16.3826	predicted
ENSG00000070785	-0.178001	26.2492	predicted
ENSG00000070808	0.773203	20.6467	calculated
ENSG00000070814	0.311866	21.9661	predicted
ENSG00000070831	0.186649	28.7336	predicted
ENSG00000070882	0.403184	21.5288	predicted
ENSG00000070886	0.557653	20.3307	calculated
ENSG00000070915	0.809023	20.5889	calculated
ENSG00000070950	0.670266	19.5562	calculated
ENSG00000070961	0.361587	22.7948	predicted
ENSG00000070985	0.676983	20.0637	calculated
ENSG00000071051	0.311344	22.9508	predicted
ENSG00000071054	0.623567	18.7475	predicted
ENSG00000071073	0.717871	19.5786	calculated
ENSG00000071082	-0.344289	31.6594	predicted
ENSG00000071127	0.0540452	29.656	predicted
ENSG00000071189	0.971955	15.4178	predicted
ENSG00000071203	0.665761	23.2413	calculated
ENSG00000071205	0.728792	19.2325	predicted
ENSG00000071242	0.30472	18.7114	predicted
ENSG00000071243	0.00440482	22.9353	predicted
ENSG00000071246	0.727727	20.5244	calculated
ENSG00000071282	0.536141	23.8351	predicted
ENSG00000071462	1.11175	14.4953	predicted
ENSG00000071537	0.260019	23.8515	predicted
ENSG00000071539	0.718196	20.163	calculated
ENSG00000071553	1.17164	16.0499	predicted
ENSG00000071564	0.462296	18.3483	predicted
ENSG00000071575	0.680598	19.7811	calculated
ENSG00000071626	0.293004	25.431	predicted
ENSG00000071655	0.368849	20.4695	predicted
ENSG00000071794	0.215099	19.4414	predicted
ENSG00000071859	0.364858	23.2354	predicted
ENSG00000071889	0.650173	20.9	calculated
ENSG00000071894	0.0908315	23.2886	predicted
ENSG00000071909	0.782932	18.7858	calculated
ENSG00000071967	0.611271	22.3445	predicted
ENSG00000071991	0.764758	20.2835	calculated
ENSG00000071994	0.481718	17.3757	predicted
ENSG00000072041	0.714604	19.2749	calculated
ENSG00000072042	0.717634	21.3597	predicted
ENSG00000072062	0.143745	25.5278	predicted
ENSG00000072071	1.15224	14.374	predicted
ENSG00000072080	0.621787	20.2216	calculated
ENSG00000072110	0.56266	26.5939	predicted
ENSG00000072121	0.394763	18.5178	predicted
ENSG00000072133	0.680633	20.5421	calculated
ENSG00000072134	0.685409	20.0533	predicted
ENSG00000072135	1.66923	11.57	predicted
ENSG00000072163	0.686248	22.9638	predicted
ENSG00000072182	0.579246	19.1041	calculated
ENSG00000072195	0.595064	19.9875	predicted
ENSG00000072201	0.694564	19.7474	calculated
ENSG00000072210	0.905613	22.1277	predicted
ENSG00000072274	0.538687	22.7762	predicted
ENSG00000072310	-0.453243	21.3439	predicted
ENSG00000072364	0.464069	17.8907	predicted
ENSG00000072401	0.634709	20.3358	calculated
ENSG00000072415	0.715771	20.1671	predicted
ENSG00000072422	0.722681	19.4029	calculated
ENSG00000072501	0.466948	23.6097	predicted
ENSG00000072506	0.236517	28.5193	predicted
ENSG00000072518	-3.3086e-05	24.3801	predicted
ENSG00000072571	0.747042	20.9401	calculated
ENSG00000072609	0.671161	18.079	calculated
ENSG00000072657	0.80649	19.7326	calculated
ENSG00000072682	0.597617	20.9775	predicted
ENSG00000072694	1.04721	19.442	predicted
ENSG00000072736	0.548153	17.4308	predicted
ENSG00000072756	0.116519	24.664	predicted
ENSG00000072778	0.461269	25.1617	predicted
ENSG00000072786	0.804891	21.4519	predicted
ENSG00000072803	0.200982	19.5941	predicted
ENSG00000072818	1.12438	18.2958	predicted
ENSG00000072832	0.904244	21.0576	calculated
ENSG00000072840	0.741351	18.2595	calculated
ENSG00000072849	0.307914	23.5999	predicted
ENSG00000072858	0.700107	19.0154	calculated
ENSG00000072864	0.418832	21.767	predicted
ENSG00000072952	0.964041	19.1991	predicted
ENSG00000072954	0.613756	19.5176	calculated
ENSG00000072958	0.133562	25.6098	predicted
ENSG00000073008	0.719073	19.9983	predicted
ENSG00000073050	0.0822712	23.6038	predicted
ENSG00000073060	1.01728	16.7049	predicted
ENSG00000073067	0.541422	21.778	calculated
ENSG00000073111	1.21069	18.9561	predicted
ENSG00000073146	0.548309	20.358	calculated
ENSG00000073150	0.410783	20.5783	calculated
ENSG00000073169	0.610119	20.0488	calculated
ENSG00000073282	0.727604	19.6607	calculated
ENSG00000073331	-0.442062	19.0724	predicted
ENSG00000073350	0.457634	22.0505	predicted
ENSG00000073417	0.300214	18.4003	predicted
ENSG00000073464	0.788106	19.1591	calculated
ENSG00000073536	0.793946	20.1209	predicted
ENSG00000073578	0.565594	25.4659	predicted
ENSG00000073584	0.519514	21.997	predicted
ENSG00000073598	0.690025	20.1124	calculated
ENSG00000073605	0.650758	21.7941	calculated
ENSG00000073614	0.885588	16.6092	predicted
ENSG00000073670	0.663306	20.026	calculated
ENSG00000073711	1.17919	15.3432	predicted
ENSG00000073712	0.46737	25.3523	predicted
ENSG00000073734	0.803896	20.4833	calculated
ENSG00000073737	0.675586	22.4469	calculated
ENSG00000073754	0.593567	21.0485	calculated
ENSG00000073756	0.749089	21.0643	calculated
ENSG00000073792	1.07352	20.5056	predicted
ENSG00000073803	0.581233	19.7109	calculated
ENSG00000073849	0.618414	18.4359	predicted
ENSG00000073861	0.65104	19.8979	calculated
ENSG00000073910	0.596465	17.9908	predicted
ENSG00000073921	0.506881	23.1977	predicted
ENSG00000073969	0.347889	26.1486	predicted
ENSG00000074047	0.540906	18.0477	calculated
ENSG00000074054	0.204104	22.5758	predicted
ENSG00000074071	-0.1315	25.0797	predicted
ENSG00000074181	0.557098	17.8741	predicted
ENSG00000074201	0.345295	22.8255	predicted
ENSG00000074211	0.735053	20.4996	calculated
ENSG00000074219	0.642721	20.0602	calculated
ENSG00000074266	0.920935	18.3667	predicted
ENSG00000074276	0.735557	20.9826	calculated
ENSG00000074317	0.768008	25.58	calculated
ENSG00000074319	0.185903	25.2699	predicted
ENSG00000074356	0.20806	21.412	predicted
ENSG00000074370	0.873768	20.7607	predicted
ENSG00000074410	1.01004	18.7171	predicted
ENSG00000074416	0.516084	23.4573	predicted
ENSG00000074527	0.448004	20.0493	predicted
ENSG00000074582	-0.2706	25.9498	predicted
ENSG00000074590	0.782041	18.2715	calculated
ENSG00000074603	0.641746	19.3201	predicted
ENSG00000074621	0.461074	20.7133	calculated
ENSG00000074657	0.758848	14.2571	predicted
ENSG00000074660	0.596318	18.3191	predicted
ENSG00000074695	0.0805431	28.2299	predicted
ENSG00000074696	0.386243	24.5335	predicted
ENSG00000074706	0.744007	18.9138	calculated
ENSG00000074755	0.248717	22.3554	predicted
ENSG00000074800	0.287653	29.7221	predicted
ENSG00000074803	0.822782	20.3091	calculated
ENSG00000074842	0.229233	27.4069	predicted
ENSG00000074855	1.20565	14.5582	predicted
ENSG00000074935	0.703909	15.7186	predicted
ENSG00000074964	0.497462	20.4683	predicted
ENSG00000074966	0.65506	19.3577	calculated
ENSG00000075035	0.782185	21.3221	calculated
ENSG00000075043	0.558528	20.1963	calculated
ENSG00000075073	0.611382	19.8412	calculated
ENSG00000075089	0.276964	19.6895	predicted
ENSG00000075131	0.641266	20.8008	calculated
ENSG00000075142	0.524765	24.531	predicted
ENSG00000075151	0.208536	21.9399	predicted
ENSG00000075188	0.264445	24.4283	predicted
ENSG00000075213	0.723961	19.2426	calculated
ENSG00000075218	0.660827	19.831	calculated
ENSG00000075223	0.79462	16.0774	predicted
ENSG00000075234	0.779825	22.3101	predicted
ENSG00000075239	0.752725	25.2916	predicted
ENSG00000075240	0.161287	20.7684	predicted
ENSG00000075275	0.74473	18.4634	calculated
ENSG00000075292	-0.00610552	23.2897	predicted
ENSG00000075303	0.0703373	22.3595	predicted
ENSG00000075336	0.332616	22.0701	predicted
ENSG00000075340	0.817208	19.0917	calculated
ENSG00000075391	0.600896	18.4541	predicted
ENSG00000075399	0.588398	19.9699	calculated
ENSG00000075407	0.574494	17.4449	calculated
ENSG00000075413	0.215635	21.7565	predicted
ENSG00000075415	0.467115	24.1823	predicted
ENSG00000075420	0.566305	20.1208	predicted
ENSG00000075426	1.05279	15.7453	predicted
ENSG00000075461	0.550668	19.4688	calculated
ENSG00000075539	0.305768	20.5358	predicted
ENSG00000075568	0.137588	18.4681	predicted
ENSG00000075618	0.48923	26.665	predicted
ENSG00000075624	0.83179	17.1631	predicted
ENSG00000075643	0.70224	18.7667	calculated
ENSG00000075651	0.562797	18.4122	predicted
ENSG00000075673	0.917411	20.5565	calculated
ENSG00000075702	0.663461	18.7955	calculated
ENSG00000075711	0.14428	25.2393	predicted
ENSG00000075785	0.311199	27.0865	predicted
ENSG00000075790	0.373236	23.8771	predicted
ENSG00000075826	0.720742	19.9514	calculated
ENSG00000075856	0.507356	23.2853	predicted
ENSG00000075884	1.05783	16.5741	predicted
ENSG00000075886	0.82682	23.1751	calculated
ENSG00000075891	0.687447	21.32	calculated
ENSG00000075914	0.768385	19.9623	predicted
ENSG00000075945	0.80681	17.1423	predicted
ENSG00000075975	-0.1669	24.3153	predicted
ENSG00000076003	1.48697	17.6817	predicted
ENSG00000076043	0.958672	20.7025	predicted
ENSG00000076053	0.452196	21.0094	predicted
ENSG00000076067	0.992266	17.8082	predicted
ENSG00000076108	0.610064	16.5255	predicted
ENSG00000076201	0.203479	24.3672	predicted
ENSG00000076242	0.777222	17.5193	predicted
ENSG00000076248	0.443219	21.5848	predicted
ENSG00000076258	0.665651	20.5965	calculated
ENSG00000076321	0.744908	20.3591	calculated
ENSG00000076344	0.592137	19.3978	calculated
ENSG00000076351	0.6245	19.8033	predicted
ENSG00000076356	0.540473	19.7445	predicted
ENSG00000076382	0.676227	18.6611	calculated
ENSG00000076513	0.0133823	24.6663	predicted
ENSG00000076554	0.787536	23.5081	predicted
ENSG00000076555	1.03146	17.8024	predicted
ENSG00000076604	-0.47299	23.7019	predicted
ENSG00000076641	1.19723	18.8196	predicted
ENSG00000076650	-0.687519	21.1438	predicted
ENSG00000076662	0.727799	20.0631	predicted
ENSG00000076685	-0.0393738	25.2162	predicted
ENSG00000076706	0.603237	23.5221	predicted
ENSG00000076716	0.314926	23.3177	predicted
ENSG00000076770	0.577949	21.5204	calculated
ENSG00000076826	0.713898	20.0148	calculated
ENSG00000076864	0.950068	18.47	predicted
ENSG00000076924	0.150687	22.3746	predicted
ENSG00000076928	0.54775	22.7957	predicted
ENSG00000076944	0.639896	22.2795	predicted
ENSG00000076984	0.566372	20.0313	predicted
ENSG00000077009	0.635175	21.2925	calculated
ENSG00000077044	0.739101	18.977	calculated
ENSG00000077063	0.768451	19.3708	calculated
ENSG00000077080	0.677542	22.2141	calculated
ENSG00000077092	0.602308	19.4799	calculated
ENSG00000077097	0.329328	22.678	predicted
ENSG00000077147	0.217629	23.8409	predicted
ENSG00000077150	0.500912	22.2844	predicted
ENSG00000077152	0.642886	21.5016	calculated
ENSG00000077157	0.80734	20.385	predicted
ENSG00000077232	0.270045	22.72	predicted
ENSG00000077235	0.471799	20.1472	predicted
ENSG00000077238	0.679646	18.0138	calculated
ENSG00000077254	-0.522143	21.3321	predicted
ENSG00000077264	0.796871	19.8387	calculated
ENSG00000077274	1.01623	17.4025	predicted
ENSG00000077279	0.72641	19.8221	calculated
ENSG00000077312	0.0884403	25.9555	predicted
ENSG00000077327	0.687751	20.8313	calculated
ENSG00000077348	0.204193	23.0665	predicted
ENSG00000077380	0.212594	27.014	predicted
ENSG00000077420	0.759059	21.1266	predicted
ENSG00000077454	0.455287	21.9216	predicted
ENSG00000077458	0.426835	18.2979	predicted
ENSG00000077463	-0.131068	20.4225	predicted
ENSG00000077514	1.39173	15.4342	predicted
ENSG00000077522	0.94844	20.897	calculated
ENSG00000077549	0.387302	27.0071	predicted
ENSG00000077585	0.603643	19.3455	calculated
ENSG00000077616	0.805295	21.0497	calculated
ENSG00000077684	0.770495	17.9979	calculated
ENSG00000077713	0.607879	20.3372	calculated
ENSG00000077721	-0.0910463	24.863	predicted
ENSG00000077782	-0.153548	20.7566	predicted
ENSG00000077800	0.670207	21.1126	calculated
ENSG00000077935	0.676962	19.6896	calculated
ENSG00000077942	0.560068	24.8016	predicted
ENSG00000077943	0.704512	18.8713	predicted
ENSG00000077984	0.628659	21.1866	calculated
ENSG00000078018	0.745569	22.1568	calculated
ENSG00000078043	-0.133135	21.2605	predicted
ENSG00000078053	0.861512	22.3315	calculated
ENSG00000078061	-0.0382948	24.7729	predicted
ENSG00000078070	0.525647	24.4414	predicted
ENSG00000078081	0.639392	21.7939	calculated
ENSG00000078098	0.761317	20.0691	calculated
ENSG00000078114	0.595566	22.4115	predicted
ENSG00000078124	0.601841	20.8681	calculated
ENSG00000078140	0.0305954	26.3573	predicted
ENSG00000078142	0.0959634	23.9984	predicted
ENSG00000078177	0.812183	17.5833	calculated
ENSG00000078237	0.51776	22.5553	predicted
ENSG00000078246	0.649114	19.8862	calculated
ENSG00000078269	0.470388	19.4974	predicted
ENSG00000078295	0.674284	19.8202	calculated
ENSG00000078304	0.0851718	21.0146	predicted
ENSG00000078328	0.734906	22.236	calculated
ENSG00000078369	0.194612	28.6383	predicted
ENSG00000078399	0.678163	20.1088	calculated
ENSG00000078401	0.583523	18.7635	calculated
ENSG00000078403	0.449343	18.2415	calculated
ENSG00000078487	0.62438	19.0673	calculated
ENSG00000078549	0.663534	19.5473	calculated
ENSG00000078589	0.608063	19.2429	calculated
ENSG00000078596	0.630298	21.6001	calculated
ENSG00000078618	0.212403	22.4333	predicted
ENSG00000078668	0.405018	25.6753	predicted
ENSG00000078674	0.156394	22.4879	predicted
ENSG00000078687	0.51282	16.4284	predicted
ENSG00000078699	-0.401019	19.6415	predicted
ENSG00000078725	0.659019	16.8759	calculated
ENSG00000078747	-0.153146	24.4566	predicted
ENSG00000078795	0.608048	19.3605	calculated
ENSG00000078804	0.505029	20.5465	calculated
ENSG00000078808	0.139491	24.7245	predicted
ENSG00000078814	0.782862	20.0474	calculated
ENSG00000078898	0.705162	22.0813	calculated
ENSG00000078900	0.646867	19.2831	calculated
ENSG00000078902	0.408431	24.5449	predicted
ENSG00000078967	-0.546952	23.708	predicted
ENSG00000079101	0.694693	19.4995	calculated
ENSG00000079102	0.666776	18.9877	calculated
ENSG00000079112	0.80517	20.1985	calculated
ENSG00000079134	0.738886	20.1377	predicted
ENSG00000079150	0.581674	22.5552	predicted
ENSG00000079156	0.730475	17.4797	calculated
ENSG00000079215	0.795474	22.2806	calculated
ENSG00000079246	0.404578	26.0317	predicted
ENSG00000079257	0.702873	23.5457	predicted
ENSG00000079263	0.727915	18.322	calculated
ENSG00000079277	0.512804	19.8025	predicted
ENSG00000079308	0.53904	24.5065	predicted
ENSG00000079313	0.511293	21.2119	calculated
ENSG00000079332	0.0326467	28.4611	predicted
ENSG00000079335	0.718965	19.0796	calculated
ENSG00000079337	0.211239	16.9575	predicted
ENSG00000079385	0.649842	18.913	predicted
ENSG00000079387	0.250645	19.1104	predicted
ENSG00000079393	0.615315	21.9763	calculated
ENSG00000079432	0.208702	19.3307	predicted
ENSG00000079435	0.672533	20.5177	calculated
ENSG00000079459	0.973939	16.3769	predicted
ENSG00000079462	0.259725	25.5949	predicted
ENSG00000079482	1.2142	18.399	predicted
ENSG00000079557	0.63162	19.8826	calculated
ENSG00000079616	0.486688	19.7429	calculated
ENSG00000079689	0.786289	21.9868	calculated
ENSG00000079691	0.713036	21.5358	predicted
ENSG00000079739	0.579253	25.885	predicted
ENSG00000079785	0.172357	27.2589	predicted
ENSG00000079805	0.276462	25.4381	predicted
ENSG00000079819	0.357543	25.5718	predicted
ENSG00000079841	0.60595	21.6075	calculated
ENSG00000079931	0.908749	18.5129	predicted
ENSG00000079950	0.287895	26.0802	predicted
ENSG00000079974	0.553961	20.4851	predicted
ENSG00000079999	0.267005	20.3341	predicted
ENSG00000080007	0.757039	20.7539	calculated
ENSG00000080031	0.717221	18.9335	calculated
ENSG00000080166	0.69696	18.7077	calculated
ENSG00000080189	0.615251	20.2758	calculated
ENSG00000080200	0.683681	18.9762	predicted
ENSG00000080224	0.705166	20.0477	calculated
ENSG00000080293	0.623481	20.0118	calculated
ENSG00000080298	0.702691	21.04	calculated
ENSG00000080345	0.381961	19.0834	predicted
ENSG00000080371	0.476903	25.6162	predicted
ENSG00000080493	0.768705	19.0954	calculated
ENSG00000080503	0.208032	23.3133	predicted
ENSG00000080546	0.315101	18.723	predicted
ENSG00000080561	0.901256	16.221	predicted
ENSG00000080572	0.679595	21.2297	calculated
ENSG00000080573	-0.365887	21.9445	predicted
ENSG00000080603	0.488572	17.4779	predicted
ENSG00000080608	0.504635	21.195	predicted
ENSG00000080618	0.608544	19.6372	calculated
ENSG00000080644	0.813528	20.428	calculated
ENSG00000080709	0.629685	20.1926	calculated
ENSG00000080802	0.321234	20.7053	predicted
ENSG00000080815	0.271762	18.1956	predicted
ENSG00000080819	0.507631	23.5557	predicted
ENSG00000080822	0.642152	17.0211	predicted
ENSG00000080823	0.503534	20.5654	calculated
ENSG00000080824	0.175967	30.0568	predicted
ENSG00000080839	0.724184	19.1348	calculated
ENSG00000080845	0.159026	22.8222	predicted
ENSG00000080854	0.653394	21.7826	calculated
ENSG00000080910	0.531814	20.4949	calculated
ENSG00000080986	0.732407	20.4987	calculated
ENSG00000081014	0.968362	16.7289	predicted
ENSG00000081019	1.0452	17.77	predicted
ENSG00000081026	-0.103472	21.4017	predicted
ENSG00000081041	0.4677	20.5336	calculated
ENSG00000081051	0.61466	20.1715	calculated
ENSG00000081052	0.603348	20.0718	calculated
ENSG00000081059	0.681286	20.0636	calculated
ENSG00000081087	0.476919	17.7316	calculated
ENSG00000081148	0.787817	17.9993	calculated
ENSG00000081154	0.00909594	27.197	predicted
ENSG00000081177	0.393568	21.1718	predicted
ENSG00000081181	0.693638	21.0533	calculated
ENSG00000081189	0.675657	19.9447	calculated
ENSG00000081237	0.696016	22.4289	predicted
ENSG00000081277	0.838318	19.4313	calculated
ENSG00000081307	0.125384	24.9734	predicted
ENSG00000081320	1.05238	16.726	predicted
ENSG00000081377	0.699858	19.754	calculated
ENSG00000081386	0.754039	18.455	calculated
ENSG00000081479	0.900776	17.1045	calculated
ENSG00000081665	0.696019	19.1562	calculated
ENSG00000081692	0.652006	19.5771	calculated
ENSG00000081721	0.306423	20.7176	predicted
ENSG00000081760	0.333528	20.8787	predicted
ENSG00000081791	0.626231	19.7963	calculated
ENSG00000081800	0.728354	21.1614	calculated
ENSG00000081803	0.76572	16.5563	predicted
ENSG00000081818	0.734056	20.5165	calculated
ENSG00000081853	0.834499	20.6827	calculated
ENSG00000081870	0.407301	24.6791	predicted
ENSG00000081913	0.666363	17.9369	calculated
ENSG00000081923	0.531899	19.2868	predicted
ENSG00000081985	0.683372	17.5945	calculated
ENSG00000082014	0.864762	16.1998	predicted
ENSG00000082068	0.897747	18.5368	predicted
ENSG00000082074	0.871395	19.7791	predicted
ENSG00000082146	0.569959	19.6767	calculated
ENSG00000082153	0.0810952	25.4181	predicted
ENSG00000082175	0.688534	19.0519	calculated
ENSG00000082196	0.703576	20.7777	calculated
ENSG00000082212	0.0251266	26.9241	predicted
ENSG00000082213	0.310966	20.2936	predicted
ENSG00000082258	-0.387502	21.7122	predicted
ENSG00000082269	-0.369161	19.7709	predicted
ENSG00000082293	0.672263	20.9132	calculated
ENSG00000082397	0.566394	24.1612	predicted
ENSG00000082438	0.701275	21.3105	predicted
ENSG00000082458	0.72105	20.7882	predicted
ENSG00000082482	0.744299	21.6004	calculated
ENSG00000082497	0.662398	19.2057	calculated
ENSG00000082512	0.760126	16.8222	predicted
ENSG00000082515	-0.135182	25.2506	predicted
ENSG00000082516	-0.076446	23.4998	predicted
ENSG00000082556	0.500666	20.6857	calculated
ENSG00000082641	0.707628	18.2014	calculated
ENSG00000082684	0.52399	19.4307	calculated
ENSG00000082701	0.336139	22.7778	predicted
ENSG00000082781	0.312983	22.2445	predicted
ENSG00000082805	0.231638	23.7883	predicted
ENSG00000082898	0.206661	25.5445	predicted
ENSG00000082996	0.549364	17.5974	predicted
ENSG00000083067	0.825351	19.001	calculated
ENSG00000083093	0.634721	17.6844	calculated
ENSG00000083097	0.209184	16.6641	predicted
ENSG00000083099	0.518675	21.3394	calculated
ENSG00000083123	0.527074	23.2612	predicted
ENSG00000083168	-0.17135	20.2543	predicted
ENSG00000083223	0.548299	19.2112	predicted
ENSG00000083290	0.654505	17.668	calculated
ENSG00000083307	0.896351	19.6992	calculated
ENSG00000083312	0.125764	25.6092	predicted
ENSG00000083444	0.727397	20.0663	predicted
ENSG00000083454	0.521446	22.2559	calculated
ENSG00000083457	0.791155	20.2166	calculated
ENSG00000083520	0.304872	23.2817	predicted
ENSG00000083535	0.592605	18.9566	predicted
ENSG00000083544	0.303668	20.0213	predicted
ENSG00000083635	0.666343	17.935	calculated
ENSG00000083642	0.203713	24.0426	predicted
ENSG00000083720	0.962609	22.5118	predicted
ENSG00000083750	0.201351	24.5814	predicted
ENSG00000083782	0.755376	21.0834	calculated
ENSG00000083799	0.435194	20.8241	predicted
ENSG00000083807	1.03896	17.6044	predicted
ENSG00000083812	0.533499	19.5996	calculated
ENSG00000083814	0.553615	18.6891	calculated
ENSG00000083817	0.564669	18.1755	calculated
ENSG00000083828	0.563272	17.8125	calculated
ENSG00000083838	0.528095	19.4416	calculated
ENSG00000083844	0.647223	18.3011	calculated
ENSG00000083845	-0.235191	29.4301	predicted
ENSG00000083857	0.592405	16.8869	predicted
ENSG00000083896	0.446897	20.6399	predicted
ENSG00000083937	-0.334416	26.9676	predicted
ENSG00000084070	0.471229	22.3333	predicted
ENSG00000084072	-0.449046	27.5361	predicted
ENSG00000084073	-0.145237	26.8305	predicted
ENSG00000084090	0.378114	20.6796	predicted
ENSG00000084092	0.0205228	20.078	predicted
ENSG00000084093	0.779633	18.6132	calculated
ENSG00000084110	0.826324	21.5206	calculated
ENSG00000084112	-0.56477	20.4319	predicted
ENSG00000084207	0.369931	28.2106	predicted
ENSG00000084234	1.41035	10.4599	predicted
ENSG00000084444	0.760712	21.6631	calculated
ENSG00000084453	0.772186	20.4629	calculated
ENSG00000084463	-0.153148	24.2401	predicted
ENSG00000084623	0.134986	26.7843	predicted
ENSG00000084628	0.510158	20.6435	calculated
ENSG00000084636	0.232368	20.1199	predicted
ENSG00000084652	0.201656	23.7077	predicted
ENSG00000084674	0.87611	19.4553	calculated
ENSG00000084676	0.133597	18.5183	predicted
ENSG00000084693	0.640337	19.456	calculated
ENSG00000084710	0.690023	20.117	calculated
ENSG00000084731	0.826599	20.1724	calculated
ENSG00000084733	0.355558	25.8094	predicted
ENSG00000084734	0.779149	21.5419	calculated
ENSG00000084754	0.227883	28.3807	predicted
ENSG00000084764	0.669984	21.4269	predicted
ENSG00000084774	0.588324	22.7154	predicted
ENSG00000085063	0.923246	20.8462	predicted
ENSG00000085117	0.841228	19.2984	predicted
ENSG00000085185	0.638196	18.1794	calculated
ENSG00000085224	0.331856	20.807	predicted
ENSG00000085231	0.50632	19.9002	predicted
ENSG00000085265	1.17649	18.1313	predicted
ENSG00000085274	0.640379	18.2421	calculated
ENSG00000085276	0.7188	17.1548	calculated
ENSG00000085365	0.383573	22.959	predicted
ENSG00000085377	0.294086	25.1855	predicted
ENSG00000085382	0.813036	18.8596	predicted
ENSG00000085415	0.198727	24.6791	predicted
ENSG00000085433	0.633691	19.4876	predicted
ENSG00000085449	0.42051	23.5892	predicted
ENSG00000085465	0.763768	20.9797	calculated
ENSG00000085491	0.428806	24.7705	predicted
ENSG00000085511	0.860814	16.8282	predicted
ENSG00000085514	0.595616	18.8653	calculated
ENSG00000085552	0.612298	19.8172	calculated
ENSG00000085563	1.3153	16.2847	predicted
ENSG00000085644	0.654036	20.6327	calculated
ENSG00000085662	0.721638	25.015	predicted
ENSG00000085719	0.00697708	27.7188	predicted
ENSG00000085721	0.0037373	21.6049	predicted
ENSG00000085733	0.364957	25.446	predicted
ENSG00000085741	0.596705	20.5165	calculated
ENSG00000085760	0.388673	21.7434	predicted
ENSG00000085788	0.358181	20.6039	predicted
ENSG00000085831	0.691472	19.6414	calculated
ENSG00000085832	0.0779334	24.7128	predicted
ENSG00000085840	0.735548	19.682	calculated
ENSG00000085871	0.363461	26.0168	predicted
ENSG00000085872	0.267314	24.3006	predicted
ENSG00000085978	0.806971	20.0682	predicted
ENSG00000085982	0.360438	20.5744	predicted
ENSG00000085998	0.932397	16.1745	predicted
ENSG00000085999	0.688521	18.7238	calculated
ENSG00000086015	0.947867	13.9989	predicted
ENSG00000086061	0.36934	24.5652	predicted
ENSG00000086062	0.455317	18.5843	predicted
ENSG00000086065	0.225219	25.5328	predicted
ENSG00000086102	-0.0404664	22.1673	predicted
ENSG00000086159	0.486909	22.1661	calculated
ENSG00000086189	0.328632	22.1383	predicted
ENSG00000086200	0.407877	19.9207	predicted
ENSG00000086205	0.767095	20.6398	calculated
ENSG00000086232	0.715484	19.7128	calculated
ENSG00000086288	0.687564	20.98	calculated
ENSG00000086289	0.873975	18.1354	predicted
ENSG00000086300	0.459941	19.0567	calculated
ENSG00000086475	0.513159	24.5583	predicted
ENSG00000086504	-0.390546	27.3212	predicted
ENSG00000086506	0.447032	22.4954	calculated
ENSG00000086544	0.362798	19.1995	predicted
ENSG00000086548	0.758377	21.7596	calculated
ENSG00000086570	0.887869	18.8276	calculated
ENSG00000086589	0.304421	22.6251	predicted
ENSG00000086598	0.416664	24.6511	predicted
ENSG00000086619	0.956257	17.9221	predicted
ENSG00000086666	-0.134709	23.1462	predicted
ENSG00000086696	0.644595	21.1197	calculated
ENSG00000086712	0.584955	20.097	predicted
ENSG00000086717	0.80438	19.9569	calculated
ENSG00000086730	0.693648	19.1144	calculated
ENSG00000086758	0.208331	24.021	predicted
ENSG00000086827	-0.0699147	24.539	predicted
ENSG00000086848	-0.354683	24.6865	predicted
ENSG00000086967	0.946223	21.9345	calculated
ENSG00000086991	0.576173	18.3264	calculated
ENSG00000087008	0.204738	22.7437	predicted
ENSG00000087053	0.388692	20.4389	predicted
ENSG00000087074	0.633221	19.0867	calculated
ENSG00000087076	0.650374	23.3827	calculated
ENSG00000087077	0.54825	23.3718	predicted
ENSG00000087085	0.602352	20.9692	calculated
ENSG00000087086	0.508172	20.785	predicted
ENSG00000087087	0.242593	24.7111	predicted
ENSG00000087088	0.451801	23.4239	predicted
ENSG00000087095	0.5776	18.4232	calculated
ENSG00000087111	0.314376	23.037	predicted
ENSG00000087116	0.73793	18.775	calculated
ENSG00000087128	0.649349	19.8509	calculated
ENSG00000087152	0.708791	17.7892	calculated
ENSG00000087157	0.106724	20.3826	predicted
ENSG00000087191	0.0157739	27.8977	predicted
ENSG00000087206	0.674395	18.3417	predicted
ENSG00000087237	0.719233	21.2999	calculated
ENSG00000087245	0.84325	17.5644	predicted
ENSG00000087250	0.673834	22.5288	calculated
ENSG00000087253	0.599661	22.1244	predicted
ENSG00000087258	0.847839	23.1351	predicted
ENSG00000087263	0.266161	19.2187	predicted
ENSG00000087266	0.691531	18.1851	calculated
ENSG00000087269	0.339257	19.7633	predicted
ENSG00000087274	0.17281	26.5819	predicted
ENSG00000087299	0.942063	22.2067	predicted
ENSG00000087301	0.710927	19.9494	calculated
ENSG00000087302	0.0811256	27.8793	predicted
ENSG00000087303	0.583278	26.3395	predicted
ENSG00000087338	0.682237	18.7561	calculated
ENSG00000087365	0.295502	24.5846	predicted
ENSG00000087448	0.0789683	22.5298	predicted
ENSG00000087460	0.362549	25.3673	predicted
ENSG00000087470	0.313818	24.8585	predicted
ENSG00000087494	0.517808	20.8574	calculated
ENSG00000087495	0.628122	19.7207	calculated
ENSG00000087502	0.765141	19.2194	predicted
ENSG00000087510	0.664704	19.8505	calculated
ENSG00000087586	0.697763	19.0851	calculated
ENSG00000087589	0.570777	19.9157	calculated
ENSG00000087842	0.863644	21.6558	predicted
ENSG00000087884	0.321278	24.4728	predicted
ENSG00000087903	0.624016	18.9703	calculated
ENSG00000087995	0.640165	20.4446	calculated
ENSG00000088002	0.678448	20.7637	calculated
ENSG00000088035	0.311405	19.3272	predicted
ENSG00000088038	0.174145	23.4776	predicted
ENSG00000088053	0.546982	20.5467	calculated
ENSG00000088179	0.734863	19.0484	calculated
ENSG00000088205	0.369725	22.6811	predicted
ENSG00000088247	0.432433	25.7033	predicted
ENSG00000088256	0.540793	24.0731	predicted
ENSG00000088280	0.650219	18.2776	predicted
ENSG00000088298	0.0737098	20.0863	predicted
ENSG00000088305	0.807783	19.2856	calculated
ENSG00000088320	0.591349	20.2577	calculated
ENSG00000088325	0.838857	20.027	calculated
ENSG00000088356	-0.0202945	23.8231	predicted
ENSG00000088367	0.605116	22.0296	predicted
ENSG00000088386	0.771419	20.6643	calculated
ENSG00000088387	0.445305	20.4249	predicted
ENSG00000088448	0.111283	20.7294	predicted
ENSG00000088451	0.738942	21.3271	calculated
ENSG00000088538	0.789526	17.6945	calculated
ENSG00000088543	0.602807	20.6344	calculated
ENSG00000088682	1.08117	20.2225	predicted
ENSG00000088726	0.532273	20.1033	calculated
ENSG00000088727	0.699806	22.2485	calculated
ENSG00000088756	0.784402	20.91	calculated
ENSG00000088766	0.644147	21.7069	calculated
ENSG00000088808	0.14179	18.6714	predicted
ENSG00000088812	0.673201	20.1254	predicted
ENSG00000088826	0.691233	20.4342	calculated
ENSG00000088827	0.587109	19.7354	calculated
ENSG00000088832	0.241276	29.7786	predicted
ENSG00000088833	0.1098	27.5037	predicted
ENSG00000088836	0.620934	19.338	calculated
ENSG00000088854	0.0631998	18.3647	predicted
ENSG00000088876	0.494092	15.6984	calculated
ENSG00000088881	0.528126	19.2776	calculated
ENSG00000088882	0.744564	20.1554	calculated
ENSG00000088888	0.0237645	24.7601	predicted
ENSG00000088899	0.715681	20.2187	calculated
ENSG00000088926	0.680856	20.0947	calculated
ENSG00000088930	0.414225	22.6068	predicted
ENSG00000088970	0.624597	20.1543	calculated
ENSG00000088986	0.785983	19.5916	predicted
ENSG00000088992	0.962667	20.1347	predicted
ENSG00000089006	0.305171	25.6944	predicted
ENSG00000089009	-0.119226	30.7522	predicted
ENSG00000089012	0.673938	21.4311	calculated
ENSG00000089022	-0.627793	25.7274	predicted
ENSG00000089041	0.746695	20.0806	calculated
ENSG00000089048	-0.28974	21.8987	predicted
ENSG00000089050	0.786062	23.637	predicted
ENSG00000089053	0.0893158	21.4069	predicted
ENSG00000089057	0.670017	19.9229	calculated
ENSG00000089060	0.58434	18.6464	calculated
ENSG00000089063	0.573478	21.769	calculated
ENSG00000089091	0.70921	19.2668	calculated
ENSG00000089094	0.0497398	17.6737	predicted
ENSG00000089101	0.825886	19.6081	calculated
ENSG00000089116	0.597953	18.3763	calculated
ENSG00000089123	0.644623	18.6259	predicted
ENSG00000089127	0.425613	21.8984	predicted
ENSG00000089154	-0.0541204	25.5928	predicted
ENSG00000089157	-0.0559785	30.5507	predicted
ENSG00000089159	0.386696	23.5404	predicted
ENSG00000089163	0.609837	20.4665	calculated
ENSG00000089169	0.803093	20.695	calculated
ENSG00000089177	0.27787	18.809	predicted
ENSG00000089195	0.466356	21.3339	predicted
ENSG00000089199	0.718242	19.7489	calculated
ENSG00000089220	0.629185	26.9295	predicted
ENSG00000089225	0.729345	18.8793	calculated
ENSG00000089234	0.032554	22.002	predicted
ENSG00000089248	0.0199871	28.3108	predicted
ENSG00000089250	0.839707	19.2566	calculated
ENSG00000089280	0.451754	24.8675	predicted
ENSG00000089289	0.264136	24.1433	predicted
ENSG00000089327	0.577207	21.5211	calculated
ENSG00000089335	0.630433	17.8392	calculated
ENSG00000089351	0.652806	16.7241	predicted
ENSG00000089356	0.580086	20.7812	calculated
ENSG00000089472	1.02653	16.8493	predicted
ENSG00000089486	0.692683	21.9739	calculated
ENSG00000089505	0.58513	22.1691	calculated
ENSG00000089597	0.044668	29.6302	predicted
ENSG00000089639	1.11756	18.2782	predicted
ENSG00000089682	0.526876	19.499	calculated
ENSG00000089685	0.767528	21.9601	calculated
ENSG00000089692	0.482811	20.5098	calculated
ENSG00000089693	0.50904	20.5585	predicted
ENSG00000089723	0.757116	20.7918	calculated
ENSG00000089737	0.147182	21.949	predicted
ENSG00000089775	0.5354	19.0701	calculated
ENSG00000089818	0.715526	20.1102	predicted
ENSG00000089820	0.774562	21.4362	predicted
ENSG00000089847	0.607899	21.3288	calculated
ENSG00000089876	0.0551375	21.2007	predicted
ENSG00000089902	0.0244987	23.2255	predicted
ENSG00000089916	0.592423	17.2588	calculated
ENSG00000090006	0.533008	21.6354	predicted
ENSG00000090013	0.463107	28.338	predicted
ENSG00000090020	0.9222	18.8267	predicted
ENSG00000090054	0.244722	23.6461	predicted
ENSG00000090060	0.337857	21.1592	predicted
ENSG00000090061	0.5583	20.4718	predicted
ENSG00000090097	0.540913	21.4013	calculated
ENSG00000090104	0.70781	21.3264	calculated
ENSG00000090238	0.676696	21.0005	calculated
ENSG00000090263	-0.163814	24.5924	predicted
ENSG00000090266	0.543337	18.7243	predicted
ENSG00000090273	0.521701	24.4031	predicted
ENSG00000090316	-0.25161	23.8071	predicted
ENSG00000090339	0.559807	22.8863	predicted
ENSG00000090372	0.356073	22.8308	predicted
ENSG00000090376	1.3529	15.6861	predicted
ENSG00000090382	0.48205	25.3024	predicted
ENSG00000090402	0.756557	19.0195	calculated
ENSG00000090432	-0.45546	24.0092	predicted
ENSG00000090447	0.461562	19.2469	calculated
ENSG00000090470	0.789377	15.7809	predicted
ENSG00000090487	0.400662	21.286	predicted
ENSG00000090512	0.554233	21.1549	calculated
ENSG00000090520	-0.526996	31.514	predicted
ENSG00000090530	0.135629	19.4358	predicted
ENSG00000090534	0.484966	20.8231	calculated
ENSG00000090539	0.627698	19.9683	calculated
ENSG00000090554	0.441849	19.765	calculated
ENSG00000090565	0.537388	19.1732	predicted
ENSG00000090581	-0.243488	24.0828	predicted
ENSG00000090612	0.580304	19.8486	calculated
ENSG00000090615	-0.14528	25.6704	predicted
ENSG00000090621	-0.402459	28.3889	predicted
ENSG00000090659	0.662352	21.6424	calculated
ENSG00000090661	0.559447	19.6535	calculated
ENSG00000090674	0.667615	19.1561	calculated
ENSG00000090686	0.426972	20.2275	predicted
ENSG00000090776	0.808655	21.3887	predicted
ENSG00000090857	0.141418	23.7802	predicted
ENSG00000090861	0.35068	25.1903	predicted
ENSG00000090863	0.164408	24.9885	predicted
ENSG00000090889	0.761403	19.5311	calculated
ENSG00000090905	0.771579	13.6075	predicted
ENSG00000090924	0.5242	18.5225	calculated
ENSG00000090932	0.446951	20.706	calculated
ENSG00000090971	0.481254	22.6002	calculated
ENSG00000090975	0.815267	18.0522	calculated
ENSG00000090989	0.0830167	24.8124	predicted
ENSG00000091009	0.497858	21.3498	predicted
ENSG00000091039	0.441137	22.2162	predicted
ENSG00000091073	0.596493	20.1949	calculated
ENSG00000091106	0.692533	18.9963	calculated
ENSG00000091127	0.808653	20.7256	predicted
ENSG00000091128	0.768437	18.9138	calculated
ENSG00000091129	0.826612	18.763	calculated
ENSG00000091136	0.872839	22.6702	predicted
ENSG00000091137	0.801975	20.9705	calculated
ENSG00000091138	0.758423	20.7342	calculated
ENSG00000091140	0.437471	26.8696	predicted
ENSG00000091157	0.777072	19.4196	predicted
ENSG00000091164	0.326273	26.6439	predicted
ENSG00000091181	0.705465	18.3636	calculated
ENSG00000091262	0.477134	20.4266	calculated
ENSG00000091317	0.475744	19.7884	calculated
ENSG00000091409	0.71734	21.9745	predicted
ENSG00000091428	0.645613	20.1168	calculated
ENSG00000091436	0.609308	21.1537	predicted
ENSG00000091482	0.633401	21.3163	calculated
ENSG00000091483	0.596609	25.3128	predicted
ENSG00000091490	0.407235	17.0427	predicted
ENSG00000091513	0.819337	21.1176	calculated
ENSG00000091527	0.206794	26.6404	predicted
ENSG00000091536	0.534322	21.1403	calculated
ENSG00000091542	0.44283	20.6862	predicted
ENSG00000091583	0.702246	22.0131	calculated
ENSG00000091592	0.700327	17.6866	calculated
ENSG00000091622	0.688346	18.4222	calculated
ENSG00000091640	0.0804205	24.7025	predicted
ENSG00000091651	0.645312	21.2464	calculated
ENSG00000091656	0.810055	16.1933	calculated
ENSG00000091664	0.719938	20.4963	calculated
ENSG00000091704	0.721124	21.8215	calculated
ENSG00000091732	0.336643	21.4711	predicted
ENSG00000091831	0.671071	19.5792	calculated
ENSG00000091844	0.610142	19.8152	calculated
ENSG00000091879	0.869108	20.816	calculated
ENSG00000091947	0.542325	21.3542	calculated
ENSG00000091972	0.622105	21.1899	predicted
ENSG00000091986	0.749842	16.2235	predicted
ENSG00000092009	0.629001	21.4945	calculated
ENSG00000092010	0.41924	27.3829	predicted
ENSG00000092020	0.742613	20.098	calculated
ENSG00000092036	0.0520198	19.9586	predicted
ENSG00000092051	0.492104	20.7763	calculated
ENSG00000092054	0.879416	21.0897	calculated
ENSG00000092067	0.562419	20.564	calculated
ENSG00000092068	1.21547	16.5801	predicted
ENSG00000092094	0.478233	23.3207	predicted
ENSG00000092096	0.47283	20.6736	calculated
ENSG00000092098	0.0462938	22.7083	predicted
ENSG00000092108	-0.0773489	27.1065	predicted
ENSG00000092140	0.654828	19.0206	calculated
ENSG00000092148	-0.00675291	22.3924	predicted
ENSG00000092199	0.272831	28.0265	predicted
ENSG00000092200	0.725497	20.4876	calculated
ENSG00000092201	0.307996	23.7501	predicted
ENSG00000092203	0.040911	20.8185	predicted
ENSG00000092208	0.370857	20.0585	predicted
ENSG00000092295	0.743357	20.6232	calculated
ENSG00000092330	0.599217	21.3539	calculated
ENSG00000092345	0.732999	20.8649	calculated
ENSG00000092377	0.700007	20.2374	calculated
ENSG00000092421	0.822043	18.3912	calculated
ENSG00000092439	-0.57047	20.2335	predicted
ENSG00000092445	0.703727	18.1491	calculated
ENSG00000092470	0.605336	17.7722	calculated
ENSG00000092529	0.721169	22.3697	calculated
ENSG00000092531	0.457383	24.5824	predicted
ENSG00000092607	0.63764	18.8903	calculated
ENSG00000092621	1.07525	22.7644	predicted
ENSG00000092758	0.478828	23.8898	calculated
ENSG00000092820	0.472962	25.7801	predicted
ENSG00000092841	0.592315	25.6828	predicted
ENSG00000092847	0.0794395	24.8717	predicted
ENSG00000092850	0.742073	21.2172	calculated
ENSG00000092853	0.753117	19.2896	calculated
ENSG00000092871	0.277388	19.6079	predicted
ENSG00000092929	0.77753	20.7709	predicted
ENSG00000092931	0.689126	20.9887	calculated
ENSG00000092964	0.477964	27.3551	predicted
ENSG00000092969	0.691143	19.4102	calculated
ENSG00000092978	0.571538	18.0774	calculated
ENSG00000093000	0.65044	21.6639	predicted
ENSG00000093009	0.708747	19.0505	calculated
ENSG00000093010	0.337274	26.7098	predicted
ENSG00000093072	0.314266	18.7093	predicted
ENSG00000093134	0.642957	21.5043	calculated
ENSG00000093144	-0.00131225	27.1164	predicted
ENSG00000093167	0.347645	23.5594	predicted
ENSG00000093183	0.570147	19.7381	calculated
ENSG00000093217	0.772568	21.0442	calculated
ENSG00000094631	0.568012	21.4061	predicted
ENSG00000094755	0.682186	20.1594	calculated
ENSG00000094796	0.726193	21.8138	calculated
ENSG00000094804	0.70614	19.9498	calculated
ENSG00000094841	-0.158778	23.9874	predicted
ENSG00000094880	0.102894	25.911	predicted
ENSG00000094914	0.573647	20.0724	predicted
ENSG00000094916	0.429136	25.4536	predicted
ENSG00000094963	0.750225	19.8955	calculated
ENSG00000094975	0.75005	18.809	calculated
ENSG00000095002	0.381103	23.7073	predicted
ENSG00000095015	0.296621	17.9673	predicted
ENSG00000095059	0.299214	20.2063	predicted
ENSG00000095066	0.449494	20.8518	predicted
ENSG00000095110	0.769577	20.8683	calculated
ENSG00000095139	-0.180579	29.5567	predicted
ENSG00000095203	1.09012	17.4305	predicted
ENSG00000095209	0.673903	21.0905	calculated
ENSG00000095261	0.328494	25.5031	predicted
ENSG00000095303	0.6724	21.5573	predicted
ENSG00000095319	0.349594	20.773	predicted
ENSG00000095321	0.527176	23.2357	predicted
ENSG00000095370	0.10726	19.1358	predicted
ENSG00000095380	0.54298	26.26	predicted
ENSG00000095383	0.841293	20.242	predicted
ENSG00000095397	0.6943	21.0814	calculated
ENSG00000095485	0.278312	22.3942	predicted
ENSG00000095539	0.407188	20.2129	calculated
ENSG00000095564	-0.0178564	21.2858	predicted
ENSG00000095574	0.651154	18.6119	calculated
ENSG00000095585	0.672925	19.1888	calculated
ENSG00000095587	0.887899	19.9612	calculated
ENSG00000095596	0.452373	21.7984	calculated
ENSG00000095627	0.788746	18.9751	calculated
ENSG00000095637	0.715652	24.2169	predicted
ENSG00000095713	0.65596	21.2622	calculated
ENSG00000095739	0.588086	18.4927	calculated
ENSG00000095752	0.365296	20.6989	calculated
ENSG00000095777	0.777213	19.4416	calculated
ENSG00000095787	0.782489	17.77	predicted
ENSG00000095794	0.0566467	25.251	predicted
[truncated: 16,201 more rows]

## Sheet: B. A. thaliana
Gene	a	b	source
AT1G01010	0.740328	19.8874	calculated
AT1G01020	0.682018	18.9616	calculated
AT1G01030	0.480542	19.2872	calculated
AT1G01040	0.172592	18.1945	predicted
AT1G01050	-1.2465	29.3632	predicted
AT1G01060	0.580572	14.3796	predicted
AT1G01070	0.73455	19.5981	calculated
AT1G01080	1.18667	20.8083	predicted
AT1G01090	0.697246	23.8356	predicted
AT1G01100	0.16631	24.9887	predicted
AT1G01110	0.366489	18.7158	calculated
AT1G01120	0.686168	16.9847	predicted
AT1G01130	0.459973	21.3992	calculated
AT1G01140	0.78085	18.2034	predicted
AT1G01150	0.768068	19.2013	calculated
AT1G01160	0.677707	20.1234	predicted
AT1G01170	0.520066	23.7166	predicted
AT1G01180	0.819192	18.9943	predicted
AT1G01190	0.746176	19.3832	calculated
AT1G01200	0.535724	21.0716	calculated
AT1G01210	0.93778	18.3463	predicted
AT1G01220	1.02713	20.2692	predicted
AT1G01225	0.622033	20.5413	calculated
AT1G01230	0.615908	21.166	calculated
AT1G01240	0.57787	17.2676	calculated
AT1G01250	0.610371	20.5748	calculated
AT1G01260	0.0884441	20.8282	predicted
AT1G01290	0.774597	20.9165	predicted
AT1G01300	0.187722	26.8148	predicted
AT1G01305	0.698858	19.7649	calculated
AT1G01310	0.562177	19.6074	calculated
AT1G01320	1.56133	15.393	predicted
AT1G01335	0.377549	18.628	calculated
AT1G01340	0.840519	17.6584	calculated
AT1G01350	-0.0843557	21.6927	predicted
AT1G01355	0.632185	21.1454	calculated
AT1G01360	0.874573	16.6969	predicted
AT1G01370	0.923958	21.4972	predicted
AT1G01380	0.43529	17.6506	calculated
AT1G01390	0.864818	18.8102	calculated
AT1G01400	0.522448	19.6854	calculated
AT1G01420	1.46905	19.648	predicted
AT1G01430	1.00055	16.4588	predicted
AT1G01440	0.0184669	21.3768	predicted
AT1G01450	0.732658	19.1109	calculated
AT1G01453	0.632051	18.9731	calculated
AT1G01460	0.732852	18.1315	calculated
AT1G01470	0.565536	22.2065	predicted
AT1G01480	0.784927	19.6486	calculated
AT1G01490	0.62729	21.2811	predicted
AT1G01500	0.344898	17.6816	predicted
AT1G01510	0.566906	21.6437	predicted
AT1G01520	0.582496	16.8281	calculated
AT1G01530	0.56269	20.5318	calculated
AT1G01540	0.232292	19.2807	predicted
AT1G01550	-0.232201	20.2323	predicted
AT1G01560	0.662177	20.7333	calculated
AT1G01570	0.61967	19.8175	calculated
AT1G01580	0.782178	18.2938	calculated
AT1G01590	0.825027	18.0308	calculated
AT1G01600	0.693473	19.4299	calculated
AT1G01610	0.547068	23.4315	predicted
AT1G01620	0.309156	26.7919	predicted
AT1G01630	1.21364	17.4782	predicted
AT1G01640	0.650181	20.7651	calculated
AT1G01650	0.988041	15.526	predicted
AT1G01660	0.860404	19.7558	calculated
AT1G01670	0.758015	19.9044	calculated
AT1G01680	0.773221	19.3581	calculated
AT1G01690	0.714168	17.4251	calculated
AT1G01695	0.656582	17.6233	calculated
AT1G01700	0.694523	17.4274	calculated
AT1G01710	0.309192	23.0781	predicted
AT1G01715	0.523719	17.8151	calculated
AT1G01720	0.360783	18.295	predicted
AT1G01725	1.14687	16.9329	predicted
AT1G01730	0.348975	22.0585	predicted
AT1G01740	0.543756	20.3435	calculated
AT1G01750	0.726346	20.5028	calculated
AT1G01760	0.739095	18.9771	calculated
AT1G01770	0.646996	18.1502	predicted
AT1G01780	0.869457	17.19	predicted
AT1G01790	1.17597	20.1407	predicted
AT1G01800	0.665176	23.5097	predicted
AT1G01810	0.609777	16.7568	calculated
AT1G01820	0.599085	21.4348	predicted
AT1G01830	0.725941	17.6756	calculated
AT1G01840	0.385738	20.6736	predicted
AT1G01860	2.17401	12.1456	predicted
AT1G01880	0.634624	17.8112	calculated
AT1G01900	0.964818	23.2423	predicted
AT1G01910	0.534274	23.592	predicted
AT1G01920	0.534552	20.8428	predicted
AT1G01930	0.176579	21.4471	predicted
AT1G01940	0.303487	24.5996	predicted
AT1G01950	0.265445	20.8489	predicted
AT1G01960	-0.0305317	25.4018	predicted
AT1G01970	0.946197	16.1108	predicted
AT1G01980	0.911965	19.7571	calculated
AT1G01990	0.627449	20.5866	calculated
AT1G02000	0.469571	20.1006	predicted
AT1G02010	1.20588	16.134	predicted
AT1G02020	0.904911	20.5758	predicted
AT1G02030	0.35641	16.8377	calculated
AT1G02040	0.537553	17.2298	calculated
AT1G02050	0.81096	21.3152	calculated
AT1G02060	-0.101276	19.988	predicted
AT1G02065	0.31052	19.3629	calculated
AT1G02067	0.413765	21.0648	calculated
AT1G02070	0.450206	19.3575	calculated
AT1G02080	0.309112	23.5817	predicted
AT1G02090	0.344945	23.5999	predicted
AT1G02100	0.321039	22.5758	predicted
AT1G02110	0.451986	18.9746	predicted
AT1G02120	1.33181	16.1157	predicted
AT1G02130	-0.303584	26.4635	predicted
AT1G02140	0.048936	26.6526	predicted
AT1G02145	0.739318	19.0091	predicted
AT1G02150	0.881519	19.8156	predicted
AT1G02160	0.542419	18.1881	predicted
AT1G02170	0.427133	22.6899	predicted
AT1G02180	0.401012	21.9918	predicted
AT1G02190	0.903678	19.5304	calculated
AT1G02205	0.723539	18.2805	calculated
AT1G02220	0.663248	18.3459	calculated
AT1G02230	0.607737	18.3454	calculated
AT1G02260	-0.265508	19.894	predicted
AT1G02270	-0.127084	22.8863	predicted
AT1G02280	0.670111	22.6486	predicted
AT1G02290	0.686621	19.0782	calculated
AT1G02300	0.640868	19.8862	calculated
AT1G02305	0.568354	22.983	predicted
AT1G02310	0.744596	19.7995	calculated
AT1G02320	0.539382	21.1815	calculated
AT1G02330	0.33815	20.9441	predicted
AT1G02335	0.119804	25.2397	predicted
AT1G02340	0.438384	18.2727	calculated
AT1G02350	0.549868	19.2763	calculated
AT1G02360	0.654554	20.2849	calculated
AT1G02370	1.06219	20.4668	predicted
AT1G02380	0.430821	18.8633	calculated
AT1G02390	0.717611	19.1531	calculated
AT1G02400	0.674985	19.9572	calculated
AT1G02405	0.504765	21.2594	calculated
AT1G02410	0.396933	22.0604	predicted
AT1G02420	0.660422	18.7844	calculated
AT1G02430	0.672498	20.8215	calculated
AT1G02440	0.563555	20.3514	calculated
AT1G02450	0.493777	17.6419	calculated
AT1G02460	0.62866	21.088	calculated
AT1G02470	0.591414	19.2549	calculated
AT1G02475	1.20813	18.3632	predicted
AT1G02490	0.533817	18.4043	calculated
AT1G02500	0.574728	23.733	predicted
AT1G02510	0.535607	17.4818	calculated
AT1G02520	0.93804	18.7659	calculated
AT1G02530	0.920657	18.6069	calculated
AT1G02550	0.505529	22.4198	calculated
AT1G02560	0.561479	24.1562	predicted
AT1G02570	0.483274	18.7299	calculated
AT1G02575	0.501427	18.4578	calculated
AT1G02580	0.718825	18.2104	calculated
AT1G02610	0.612574	17.438	calculated
AT1G02620	0.85778	21.45	calculated
AT1G02630	0.78306	19.316	calculated
AT1G02640	0.984712	20.282	predicted
AT1G02650	0.699583	18.1028	calculated
AT1G02660	0.620347	18.3919	calculated
AT1G02670	0.786194	20.356	calculated
AT1G02680	0.596664	20.3626	calculated
AT1G02690	0.893052	21.8616	predicted
AT1G02700	0.367862	20.9957	calculated
AT1G02705	0.406312	20.3044	calculated
AT1G02720	0.568902	19.3765	calculated
AT1G02730	0.773228	18.5675	predicted
AT1G02740	1.00644	16.1754	predicted
AT1G02750	0.233763	19.467	predicted
AT1G02770	0.722605	18.8542	calculated
AT1G02780	0.0505993	27.6591	predicted
AT1G02790	0.844056	22.6888	calculated
AT1G02800	0.633788	21.3068	calculated
AT1G02810	0.686813	20.3249	calculated
AT1G02813	0.748466	20.2426	calculated
AT1G02816	0.423244	25.3348	predicted
AT1G02820	0.514586	21.4745	calculated
AT1G02830	0.803388	21.2812	calculated
AT1G02840	0.0426385	27.2826	predicted
AT1G02850	0.71576	17.0964	predicted
AT1G02860	0.59162	19.198	calculated
AT1G02870	0.725247	19.5249	predicted
AT1G02880	0.399126	23.467	predicted
AT1G02890	0.160652	21.3059	predicted
AT1G02900	0.538926	19.4294	calculated
AT1G02910	2.12585	13.5431	predicted
AT1G02920	1.01772	18.3582	predicted
AT1G02930	0.669542	23.1466	predicted
AT1G02940	0.809625	19.5411	calculated
AT1G02950	0.347943	21.6733	predicted
AT1G02960	0.485293	19.6832	predicted
AT1G02965	0.653949	22.2588	calculated
AT1G02970	0.65781	17.7947	calculated
AT1G02980	0.982318	19.1118	calculated
AT1G02990	0.18692	16.9384	predicted
AT1G03000	-0.272491	23.3859	predicted
AT1G03010	0.696648	18.1718	calculated
AT1G03020	0.6203	19.8843	calculated
AT1G03030	0.484245	22.5406	predicted
AT1G03040	1.82008	10.7189	predicted
AT1G03050	0.732613	19.2143	calculated
AT1G03055	0.712221	18.8607	calculated
AT1G03060	0.729083	19.4986	predicted
AT1G03070	0.606798	20.3141	calculated
AT1G03080	0.472297	20.1211	predicted
AT1G03090	0.149415	25.2422	predicted
AT1G03100	-0.232832	20.1794	predicted
AT1G03103	0.533574	19.906	calculated
AT1G03106	0.329924	19.2915	calculated
AT1G03110	0.73951	22.649	predicted
AT1G03120	0.471925	23.176	calculated
AT1G03130	0.780809	21.7196	calculated
AT1G03140	-0.148411	23.2353	predicted
AT1G03150	0.451252	21.8363	predicted
AT1G03160	1.85886	17.4907	predicted
AT1G03165	0.460668	18.2697	calculated
AT1G03170	0.362315	19.4018	calculated
AT1G03180	0.686655	20.0758	calculated
AT1G03190	0.601904	20.0994	predicted
AT1G03200	0.456343	17.5482	calculated
AT1G03210	0.454473	20.484	predicted
AT1G03220	0.575979	23.7475	predicted
AT1G03230	0.418362	26.542	predicted
AT1G03240	0.448438	18.0474	calculated
AT1G03250	0.210954	19.4829	predicted
AT1G03260	0.802604	17.799	predicted
AT1G03270	0.886281	16.7581	predicted
AT1G03280	-0.131006	24.3627	predicted
AT1G03290	0.401189	16.4229	predicted
AT1G03300	-0.557838	23.118	predicted
AT1G03310	0.883151	20.8544	predicted
AT1G03320	0.296654	20.0369	calculated
AT1G03330	0.0867796	26.5811	predicted
AT1G03340	0.744157	17.1789	calculated
AT1G03350	0.233573	23.5312	predicted
AT1G03360	0.729462	21.6476	predicted
AT1G03365	3.23653	9.98879	predicted
AT1G03370	0.68839	18.6587	predicted
AT1G03380	0.769904	17.4125	predicted
AT1G03400	1.38924	17.3444	predicted
AT1G03410	0.672624	19.4788	calculated
AT1G03430	0.344084	20.9702	predicted
AT1G03440	0.728434	20.2903	predicted
AT1G03445	0.737644	19.8559	calculated
AT1G03457	0.341465	19.5445	predicted
AT1G03470	0.635367	19.0684	calculated
AT1G03475	0.766307	21.9047	calculated
AT1G03495	0.552722	21.6316	calculated
AT1G03510	0.752439	18.8586	calculated
AT1G03520	-0.27402	19.1666	predicted
AT1G03530	0.898078	17.2545	predicted
AT1G03540	0.695851	19.7484	calculated
AT1G03550	0.715239	21.3993	calculated
AT1G03560	0.773826	18.0016	calculated
AT1G03590	1.31016	14.7501	predicted
AT1G03600	0.732026	23.1315	predicted
AT1G03610	0.628935	15.1125	predicted
AT1G03620	0.512195	19.0094	calculated
AT1G03630	0.976183	22.2178	predicted
AT1G03650	0.626125	19.9076	calculated
AT1G03660	0.481976	19.6658	calculated
AT1G03680	0.997472	21.4435	predicted
AT1G03687	0.794674	18.335	calculated
AT1G03700	0.599726	19.3546	calculated
AT1G03710	0.639444	21.282	calculated
AT1G03720	0.701499	20.4626	calculated
AT1G03730	0.46439	19.4861	calculated
AT1G03740	0.905359	15.7313	predicted
AT1G03750	1.93643	12.7349	predicted
AT1G03760	0.547675	21.0165	predicted
AT1G03770	-0.008635	18.519	predicted
AT1G03780	0.883945	17.8415	calculated
AT1G03790	0.393911	20.2867	calculated
AT1G03800	0.568316	21.6266	calculated
AT1G03810	0.708046	23.0442	calculated
AT1G03820	0.532626	20.508	calculated
AT1G03830	0.945738	19.6923	predicted
AT1G03840	0.653964	19.4899	calculated
AT1G03850	0.609019	19.3307	calculated
AT1G03860	0.16179	26.1018	predicted
AT1G03870	0.884117	21.188	predicted
AT1G03880	0.859608	20.6103	calculated
AT1G03890	0.856111	21.736	calculated
AT1G03900	0.486891	21.1485	predicted
AT1G03905	1.02163	17.2394	predicted
AT1G03910	0.140791	23.5414	predicted
AT1G03920	0.53414	17.1153	predicted
AT1G03930	0.267506	18.217	predicted
AT1G03940	0.743602	19.6098	calculated
AT1G03950	0.519204	18.9754	predicted
AT1G03960	0.497	16.617	predicted
AT1G03970	0.437671	17.9858	predicted
AT1G03980	0.64912	19.2283	calculated
AT1G03982	0.370602	19.363	calculated
AT1G03990	0.831131	19.0803	calculated
AT1G04000	0.909265	16.3991	predicted
AT1G04010	0.492399	19.7489	predicted
AT1G04020	0.87862	20.0443	calculated
AT1G04030	0.714833	18.9456	calculated
AT1G04040	0.738637	22.9004	predicted
AT1G04050	1.33061	17.143	predicted
AT1G04070	0.65953	20.3976	calculated
AT1G04080	1.00974	20.4326	predicted
AT1G04090	0.665195	18.6867	calculated
AT1G04100	0.39214	18.4196	calculated
AT1G04110	0.940964	20.1354	calculated
AT1G04120	1.18532	16.9009	predicted
AT1G04130	0.503269	21.9267	predicted
AT1G04140	-0.0507226	21.9314	predicted
AT1G04150	0.76909	18.0577	calculated
AT1G04160	0.815694	17.8861	predicted
AT1G04170	0.762611	22.7841	calculated
AT1G04180	0.770657	18.8687	calculated
AT1G04190	0.966977	21.0042	predicted
AT1G04200	0.305574	21.1649	predicted
AT1G04210	0.793092	18.0831	calculated
AT1G04220	0.456894	20.9238	predicted
AT1G04230	0.790057	17.891	calculated
AT1G04240	0.574819	19.1796	calculated
AT1G04250	0.607875	19.9692	calculated
AT1G04260	0.815103	20.3807	predicted
AT1G04270	0.669873	21.8788	calculated
AT1G04280	1.15369	18.0305	predicted
AT1G04290	1.18006	18.9893	predicted
AT1G04300	-0.035642	20.4467	predicted
AT1G04310	0.307408	17.7786	predicted
AT1G04330	0.503502	18.4156	calculated
AT1G04340	-0.188819	21.9423	predicted
AT1G04350	0.923534	20.1959	predicted
AT1G04360	0.555423	18.115	calculated
AT1G04370	0.518866	20.1054	calculated
AT1G04380	0.76961	20.6392	calculated
AT1G04390	0.919627	18.485	calculated
AT1G04400	1.17353	15.0303	predicted
AT1G04410	0.0878392	30.4488	predicted
AT1G04420	0.941971	21.6749	predicted
AT1G04430	0.772341	21.4003	predicted
AT1G04440	0.581043	14.8923	predicted
AT1G04445	0.539007	19.833	calculated
AT1G04450	0.573587	19.2567	calculated
AT1G04455	0.425888	18.5271	calculated
AT1G04470	0.782933	18.247	calculated
AT1G04480	0.68718	22.832	calculated
AT1G04490	0.650601	17.5759	calculated
AT1G04500	0.466637	18.3058	calculated
AT1G04510	0.396587	24.5799	predicted
AT1G04520	0.359051	22.9341	predicted
AT1G04530	0.205113	23.8252	predicted
AT1G04540	0.581672	19.1941	calculated
AT1G04550	0.452984	20.3589	calculated
AT1G04555	-0.124494	22.0809	predicted
AT1G04560	0.771267	20.0464	calculated
AT1G04570	0.6651	17.3886	calculated
AT1G04580	0.98818	18.8019	calculated
AT1G04590	1.67783	12.1283	predicted
AT1G04600	0.938218	17.3291	calculated
AT1G04610	0.688683	20.4791	calculated
AT1G04620	1.61307	18.7593	predicted
AT1G04625	0.449504	19.8028	calculated
AT1G04630	-0.858305	25.4897	predicted
AT1G04635	0.732778	18.1798	calculated
AT1G04640	0.759866	22.7985	predicted
AT1G04645	0.590974	18.3669	calculated
AT1G04650	0.947142	17.2302	calculated
AT1G04660	0.621745	25.9732	calculated
AT1G04670	0.593767	22.6283	calculated
AT1G04680	0.712871	21.8198	predicted
AT1G04690	0.0475808	27.9225	predicted
AT1G04700	0.636829	17.4147	calculated
AT1G04710	0.937749	21.6801	predicted
AT1G04730	1.59535	17.0822	predicted
AT1G04750	0.696032	20.6863	calculated
AT1G04760	0.412952	21.6142	predicted
AT1G04770	0.770921	17.6434	calculated
AT1G04778	0.438476	19.1288	calculated
AT1G04780	0.59792	20.4245	predicted
AT1G04790	0.4453	16.3714	predicted
AT1G04800	0.650942	25.7911	calculated
AT1G04810	0.472314	22.0946	predicted
AT1G04820	0.731209	23.6253	calculated
AT1G04830	0.790002	18.5602	predicted
AT1G04840	0.900482	19.0254	calculated
AT1G04850	0.550933	22.369	predicted
AT1G04860	-0.254987	25.2464	predicted
AT1G04870	0.795322	21.974	predicted
AT1G04880	0.83722	20.6389	calculated
AT1G04890	0.63471	16.0758	calculated
AT1G04895	0.45133	20.0186	calculated
AT1G04900	0.4567	21.8376	predicted
AT1G04910	-0.482942	25.8855	predicted
AT1G04920	0.849565	18.4666	calculated
AT1G04930	0.588138	19.8365	calculated
AT1G04940	0.679287	19.3485	calculated
AT1G04945	0.791253	18.6851	calculated
AT1G04950	0.790403	19.236	predicted
AT1G04960	0.902414	14.6221	predicted
AT1G04970	0.650194	21.3366	predicted
AT1G04980	0.439297	24.0583	predicted
AT1G04985	-0.293562	23.3491	predicted
AT1G04990	0.439937	20.0825	calculated
AT1G05000	0.998659	16.2037	predicted
AT1G05005	0.726019	20.4302	calculated
AT1G05010	0.910978	19.2158	predicted
AT1G05020	0.676478	19.0109	calculated
AT1G05030	1.28135	16.3579	predicted
AT1G05040	0.554909	19.911	calculated
AT1G05055	0.469323	20.5594	predicted
AT1G05060	1.02246	15.3705	predicted
AT1G05065	0.428411	17.7043	calculated
AT1G05070	0.563794	20.6202	predicted
AT1G05080	0.727862	19.6362	calculated
AT1G05087	0.624043	20.5298	calculated
AT1G05090	0.512849	20.7694	calculated
AT1G05100	0.616761	20.0748	calculated
AT1G05120	0.353262	16.4654	predicted
AT1G05136	0.48322	20.3246	calculated
AT1G05140	1.11947	19.0431	predicted
AT1G05150	-0.0160684	25.1703	predicted
AT1G05160	1.13394	15.8232	predicted
AT1G05170	0.914843	14.5721	predicted
AT1G05180	0.402155	24.3171	predicted
AT1G05190	1.00739	21.205	predicted
AT1G05200	0.811886	15.7547	predicted
AT1G05205	0.121749	21.9093	predicted
AT1G05210	0.78379	20.2923	calculated
AT1G05220	0.779196	19.908	calculated
AT1G05230	1.40268	16.5232	predicted
AT1G05250	0.789243	22.2183	calculated
AT1G05260	0.629739	20.8282	calculated
AT1G05270	0.331942	23.3011	predicted
AT1G05280	0.664291	19.9973	calculated
AT1G05290	0.604302	19.2947	calculated
AT1G05291	0.524564	19.7946	calculated
AT1G05300	0.703574	20.9527	calculated
AT1G05310	0.620245	20.2843	calculated
AT1G05320	0.661554	21.5645	predicted
AT1G05330	0.591136	22.1182	calculated
AT1G05340	0.268513	20.5768	calculated
AT1G05350	0.179133	25.428	predicted
AT1G05360	0.957389	16.6882	predicted
AT1G05370	0.559843	18.0585	calculated
AT1G05380	-0.0241408	19.2351	predicted
AT1G05385	1.29753	17.0519	predicted
AT1G05400	0.443489	21.5919	calculated
AT1G05410	0.390291	16.8725	predicted
AT1G05420	0.497361	21.2046	calculated
AT1G05430	0.0151549	22.3812	predicted
AT1G05440	0.774497	17.1555	calculated
AT1G05450	0.338831	18.2432	calculated
AT1G05460	0.886368	19.6423	predicted
AT1G05470	0.530456	18.676	calculated
AT1G05490	0.903863	16.9288	calculated
AT1G05500	0.626689	22.7561	predicted
AT1G05510	0.731981	21.0657	calculated
AT1G05520	0.406756	24.1572	predicted
AT1G05530	0.794669	19.2299	calculated
AT1G05540	0.642448	20.3355	calculated
AT1G05550	0.616388	20.9521	calculated
AT1G05560	0.476819	22.4039	predicted
AT1G05570	0.899226	16.2606	predicted
AT1G05575	0.574726	19.2733	calculated
AT1G05577	0.614078	18.353	calculated
AT1G05580	0.896261	19.3238	calculated
AT1G05590	0.223868	21.8915	predicted
AT1G05600	0.782351	18.9498	calculated
AT1G05610	0.803395	20.042	calculated
AT1G05620	0.529097	23.327	predicted
AT1G05630	1.90138	13.9615	predicted
AT1G05640	0.638705	19.1664	calculated
AT1G05650	0.91847	21.2355	calculated
AT1G05660	0.853882	21.7962	calculated
AT1G05670	0.821925	18.7497	calculated
AT1G05675	0.824419	19.5013	calculated
AT1G05680	0.813154	20.2703	calculated
AT1G05690	0.569863	16.9992	calculated
AT1G05700	0.859447	17.8319	calculated
AT1G05710	0.360792	18.9008	calculated
AT1G05720	-0.23224	25.6828	predicted
AT1G05730	0.601804	19.2613	calculated
AT1G05740	0.554969	20.406	calculated
AT1G05750	0.866896	18.9981	calculated
AT1G05760	0.420527	21.241	predicted
AT1G05770	0.598022	20.1457	calculated
AT1G05780	0.561541	20.907	calculated
AT1G05783	0.363897	17.3659	calculated
AT1G05785	-0.224546	22.2204	predicted
AT1G05790	0.877874	18.8841	calculated
AT1G05800	0.709807	20.4781	calculated
AT1G05805	0.682714	20.539	predicted
AT1G05810	0.929028	17.3277	predicted
AT1G05820	0.701215	18.755	calculated
AT1G05830	0.415664	18.2278	predicted
AT1G05835	0.694992	19.9925	calculated
AT1G05840	0.682074	18.5622	predicted
AT1G05850	0.979098	16.9518	predicted
AT1G05860	1.18969	15.5348	predicted
AT1G05870	0.580127	19.0797	calculated
AT1G05880	0.69888	18.339	calculated
AT1G05890	-0.105342	23.1103	predicted
AT1G05894	0.817991	17.9991	calculated
AT1G05900	0.682169	18.1031	predicted
AT1G05910	0.354544	21.1848	predicted
AT1G05920	0.576776	18.6766	calculated
AT1G05940	0.475387	20.21	predicted
AT1G05950	1.37395	15.9984	predicted
AT1G05960	0.137121	21.4063	predicted
AT1G05970	0.704878	20.1355	calculated
AT1G05990	0.584117	19.9467	calculated
AT1G06000	0.617193	23.9677	predicted
AT1G06010	0.385058	21.0567	predicted
AT1G06020	0.664548	22.1979	calculated
AT1G06030	0.711256	22.4121	calculated
AT1G06040	0.498612	20.3451	calculated
AT1G06045	0.602101	18.5544	calculated
AT1G06050	0.486678	19.9943	predicted
AT1G06060	0.445958	20.7038	predicted
AT1G06070	0.44451	21.4651	predicted
AT1G06080	0.619888	19.0103	calculated
AT1G06090	0.545442	19.6878	calculated
AT1G06100	0.641743	19.6145	calculated
AT1G06110	0.365706	21.5095	predicted
AT1G06120	0.658074	18.859	calculated
AT1G06130	0.23189	25.0241	predicted
AT1G06135	0.512722	20.1181	calculated
AT1G06140	0.847705	18.0386	calculated
AT1G06143	0.784306	18.6991	calculated
AT1G06148	0.484474	18.5697	calculated
AT1G06150	0.651525	17.9321	calculated
AT1G06160	0.567278	18.3515	calculated
AT1G06170	0.637224	18.8367	calculated
AT1G06180	0.461032	17.9951	calculated
AT1G06190	0.532766	22.4312	predicted
AT1G06200	-0.0924013	23.5823	predicted
AT1G06210	0.278323	23.6414	predicted
AT1G06220	0.430524	24.6236	predicted
AT1G06225	0.665297	17.9845	calculated
AT1G06230	0.212071	22.966	predicted
AT1G06240	0.68766	21.2109	calculated
AT1G06250	0.912917	18.3625	calculated
AT1G06260	0.753783	21.1893	calculated
AT1G06270	0.68617	19.9823	calculated
AT1G06290	0.815208	19.7685	calculated
AT1G06310	0.841593	19.7361	calculated
AT1G06320	0.512162	18.8439	calculated
AT1G06330	0.556662	20.6791	calculated
AT1G06340	0.609918	21.1615	calculated
AT1G06350	0.704165	18.9876	calculated
AT1G06360	0.740521	19.0927	calculated
AT1G06380	0.717881	19.6265	calculated
AT1G06390	0.215096	19.5536	predicted
AT1G06400	0.374509	22.6408	predicted
AT1G06410	0.633847	22.7927	predicted
AT1G06420	0.729675	18.8629	calculated
AT1G06430	1.13737	19.1058	predicted
AT1G06440	0.193485	22.1846	predicted
AT1G06450	0.674313	20.9236	calculated
AT1G06460	0.894831	19.5392	predicted
AT1G06470	0.439093	19.2391	predicted
AT1G06475	0.581643	17.4395	calculated
AT1G06490	1.11632	17.3944	calculated
AT1G06500	0.128246	22.1006	predicted
AT1G06510	0.314318	20.4913	predicted
AT1G06515	0.526063	17.7568	calculated
AT1G06520	0.765402	18.6287	calculated
AT1G06530	0.187567	26.0478	predicted
AT1G06540	0.754192	22.8099	calculated
AT1G06550	0.651446	23.478	predicted
AT1G06560	0.97934	19.713	predicted
AT1G06570	0.526446	22.4938	predicted
AT1G06580	0.715622	18.7778	calculated
AT1G06590	0.568374	19.9759	predicted
AT1G06620	0.629393	20.0099	predicted
AT1G06630	0.178564	19.3554	predicted
AT1G06640	0.977129	16.3712	predicted
AT1G06645	0.804638	19.9727	calculated
AT1G06650	0.98125	19.8854	predicted
AT1G06660	0.643218	19.2051	calculated
AT1G06670	1.51273	15.7082	predicted
AT1G06680	0.860165	22.6962	predicted
AT1G06690	1.17234	20.1861	predicted
AT1G06700	0.0172787	24.6023	predicted
AT1G06710	0.989123	19.0716	calculated
AT1G06720	0.744879	20.283	predicted
AT1G06730	0.811923	18.2877	predicted
AT1G06740	0.284828	18.9257	predicted
AT1G06750	0.763132	17.262	calculated
AT1G06760	0.661357	21.3329	predicted
AT1G06770	-0.216385	20.236	predicted
AT1G06780	0.778514	18.6422	predicted
AT1G06790	0.936347	18.8254	predicted
AT1G06800	0.733994	18.377	predicted
AT1G06810	0.516193	20.9038	calculated
AT1G06820	1.5466	18.4285	predicted
AT1G06830	0.569714	19.3657	calculated
AT1G06840	0.693263	20.8189	predicted
AT1G06850	0.790257	19.0696	predicted
AT1G06870	0.670149	20.3898	calculated
AT1G06890	0.74286	19.2356	calculated
AT1G06900	0.32261	23.5392	predicted
AT1G06910	1.97541	14.32	predicted
AT1G06920	0.661468	17.2884	calculated
AT1G06923	0.62531	17.0288	calculated
AT1G06925	0.586458	22.5488	calculated
AT1G06930	0.379083	20.5608	calculated
AT1G06950	0.218747	26.7221	predicted
AT1G06960	0.706599	19.3993	calculated
AT1G06970	0.831578	18.8338	calculated
AT1G06980	0.524692	19.2911	calculated
AT1G06990	0.711915	19.5637	calculated
AT1G07000	0.801978	15.9306	predicted
AT1G07010	1.12473	16.8795	predicted
AT1G07020	0.745706	18.8672	predicted
AT1G07030	-0.0138364	22.6882	predicted
AT1G07040	0.760955	21.925	predicted
AT1G07050	0.54853	17.3854	calculated
AT1G07060	0.644357	19.4814	calculated
AT1G07070	0.680693	19.8368	calculated
AT1G07080	0.458108	21.8906	predicted
AT1G07090	0.448067	20.1061	calculated
AT1G07110	1.05546	19.3847	predicted
AT1G07120	0.880386	18.6893	calculated
AT1G07130	0.541695	20.3085	calculated
AT1G07135	0.527754	20.1478	calculated
AT1G07140	0.68653	23.2123	predicted
AT1G07150	0.545488	19.4169	calculated
AT1G07160	0.702488	19.6108	calculated
AT1G07170	0.601277	21.0094	calculated
AT1G07175	0.481001	17.181	calculated
AT1G07180	0.00495411	20.7976	predicted
AT1G07190	0.589357	19.4616	calculated
AT1G07200	-0.000175353	19.8064	predicted
AT1G07210	-0.154334	24.6982	predicted
AT1G07220	1.68849	14.7783	predicted
AT1G07230	0.945675	18.3428	predicted
AT1G07240	0.876323	21.6068	predicted
AT1G07250	0.843633	21.8123	predicted
AT1G07260	0.676617	20.6891	calculated
AT1G07270	0.803705	18.3491	calculated
AT1G07280	0.598288	18.1757	calculated
AT1G07290	0.577934	18.3978	calculated
AT1G07300	0.488874	18.5586	calculated
AT1G07310	0.658846	20.0339	predicted
AT1G07320	0.940036	21.977	predicted
AT1G07330	0.748367	18.6021	calculated
AT1G07340	0.924569	20.543	calculated
AT1G07350	0.813251	13.7165	predicted
AT1G07360	0.122614	24.7634	predicted
AT1G07370	0.418542	27.0261	predicted
AT1G07380	1.54299	17.2615	predicted
AT1G07390	0.987858	16.9753	calculated
AT1G07400	0.678726	19.9562	calculated
AT1G07410	0.807781	20.0696	predicted
AT1G07420	0.725923	18.107	predicted
AT1G07430	0.638976	17.5687	calculated
AT1G07440	0.815603	22.2763	predicted
AT1G07450	0.814259	22.1258	calculated
AT1G07460	0.65583	19.8052	calculated
AT1G07470	0.647948	22.0047	calculated
AT1G07473	0.469338	19.5827	calculated
AT1G07476	0.62425	20.9263	calculated
AT1G07480	0.663351	21.9089	calculated
AT1G07485	0.5662	19.7472	calculated
AT1G07490	0.492031	17.9244	calculated
AT1G07500	0.319117	20.5453	calculated
AT1G07510	0.544842	21.8091	predicted
AT1G07520	-0.0718611	18.6642	predicted
AT1G07530	0.307713	20.0442	predicted
AT1G07540	0.694304	17.8963	calculated
AT1G07550	0.955492	18.5929	calculated
AT1G07560	0.946974	18.514	calculated
AT1G07570	-0.382251	19.9549	predicted
AT1G07590	0.786559	19.1684	calculated
AT1G07600	0.296362	20.0422	calculated
AT1G07610	0.369337	19.0667	calculated
AT1G07615	0.340566	20.7597	predicted
AT1G07620	0.547532	17.2849	calculated
AT1G07630	0.262031	18.9146	predicted
AT1G07640	0.366505	19.3273	calculated
AT1G07645	1.06554	19.7541	predicted
AT1G07650	0.509795	19.514	predicted
AT1G07660	0.645388	22.8098	calculated
AT1G07670	0.354804	22.2861	predicted
AT1G07690	0.616658	19.9572	calculated
AT1G07700	0.87434	19.1127	predicted
AT1G07705	1.13654	18.31	predicted
AT1G07710	0.821495	18.8305	calculated
AT1G07720	0.661509	18.8508	predicted
AT1G07725	0.898377	19.7424	calculated
AT1G07730	0.499691	23.7475	calculated
AT1G07740	0.863543	18.5825	calculated
AT1G07745	0.80645	20.0684	calculated
AT1G07747	0.516246	20.7788	calculated
AT1G07750	0.507874	24.4986	predicted
AT1G07770	0.731862	21.3383	calculated
AT1G07780	0.0389574	27.1594	predicted
AT1G07790	0.280848	21.5387	predicted
AT1G07795	0.35749	20.2917	calculated
AT1G07810	0.0177566	26.5999	predicted
AT1G07820	0.611755	22.4791	calculated
AT1G07830	0.609143	21.6255	predicted
AT1G07840	1.76732	12.91	predicted
AT1G07850	0.807666	18.5826	calculated
AT1G07860	0.555231	19.9413	calculated
AT1G07870	0.759562	18.033	predicted
AT1G07880	0.75115	20.4956	calculated
AT1G07885	0.603601	17.6882	calculated
AT1G07890	0.402443	28.0768	predicted
AT1G07900	0.533396	18.5203	calculated
AT1G07901	0.482161	18.8204	calculated
AT1G07902	0.644859	19.2244	calculated
AT1G07910	0.323531	21.8349	predicted
AT1G07920	0.634298	25.7249	calculated
AT1G07930	-0.278692	22.4686	predicted
AT1G07940	0.637496	25.4716	calculated
AT1G07950	0.598554	19.0868	predicted
AT1G07960	0.802687	21.107	predicted
AT1G07970	0.627191	21.4221	predicted
AT1G07980	-0.167326	22.2135	predicted
AT1G07985	0.621642	17.5029	calculated
AT1G07990	0.252027	23.4522	predicted
AT1G08000	0.524623	20.0542	calculated
AT1G08005	0.588183	20.7504	calculated
AT1G08010	0.625219	20.5679	calculated
AT1G08030	0.550029	19.1685	predicted
AT1G08035	0.465997	20.2647	calculated
AT1G08040	0.625293	19.1835	predicted
AT1G08050	0.556385	20.8717	predicted
AT1G08060	0.433173	17.1717	predicted
AT1G08065	0.746193	19.1926	calculated
AT1G08070	0.860454	17.5928	calculated
AT1G08080	0.755176	19.2219	calculated
AT1G08090	0.874309	20.798	calculated
AT1G08110	0.168615	26.9963	predicted
AT1G08125	1.1039	16.1933	predicted
AT1G08130	0.348597	22.6544	predicted
AT1G08135	0.836675	17.8058	calculated
AT1G08140	0.899883	18.1693	calculated
AT1G08150	0.89133	18.5474	calculated
AT1G08160	0.0498483	26.557	predicted
AT1G08165	0.552651	18.9738	calculated
AT1G08170	0.61138	19.4755	calculated
AT1G08180	0.5366	18.5718	predicted
AT1G08190	0.388395	22.3784	predicted
AT1G08200	0.393776	25.4445	predicted
AT1G08210	0.547045	18.438	predicted
AT1G08220	0.699456	21.7429	predicted
AT1G08230	0.681825	20.6838	calculated
AT1G08250	0.286625	24.2983	predicted
AT1G08260	1.23194	18.3706	predicted
AT1G08270	0.711344	21.759	calculated
AT1G08280	0.622082	17.538	calculated
AT1G08290	0.735628	18.6007	calculated
AT1G08300	0.854241	19.7183	calculated
AT1G08310	0.701516	18.3879	calculated
AT1G08315	0.94625	16.8774	predicted
AT1G08320	0.596953	19.0923	calculated
AT1G08340	0.639105	19.6709	calculated
AT1G08350	0.427881	21.1892	predicted
AT1G08360	-0.0245494	29.0445	predicted
AT1G08370	0.543879	23.117	predicted
AT1G08380	0.749413	20.8769	calculated
AT1G08390	0.596817	21.294	calculated
AT1G08400	0.483205	18.6006	predicted
AT1G08410	0.441911	22.4408	predicted
AT1G08420	0.182766	24.8886	predicted
AT1G08430	0.783583	19.0999	calculated
AT1G08440	0.816621	18.3865	calculated
AT1G08450	0.877324	21.1442	predicted
AT1G08460	0.225463	18.145	predicted
AT1G08465	0.426657	18.7475	calculated
AT1G08470	0.313356	24.1136	predicted
AT1G08480	0.417697	25.9237	predicted
AT1G08490	0.434274	23.5756	predicted
AT1G08500	0.449622	21.4215	calculated
AT1G08510	0.651022	17.6482	predicted
AT1G08520	1.4807	18.3185	predicted
AT1G08530	1.23734	19.5155	predicted
AT1G08540	0.593996	15.9726	predicted
AT1G08550	1.14997	19.9931	predicted
AT1G08560	0.685695	20.7918	calculated
AT1G08570	0.4686	18.9187	predicted
AT1G08580	0.559552	19.3489	calculated
AT1G08590	0.947233	19.1663	calculated
AT1G08600	0.141221	20.8027	predicted
AT1G08610	0.221043	17.61	predicted
AT1G08620	-0.854472	22.1704	predicted
AT1G08630	1.00041	19.1543	predicted
AT1G08640	1.30905	19.3207	predicted
AT1G08645	0.641982	20.3532	calculated
AT1G08650	0.68177	20.27	calculated
AT1G08660	0.276007	22.5574	predicted
AT1G08670	0.730753	19.2955	calculated
AT1G08680	0.544293	21.1088	predicted
AT1G08695	0.580589	18.3357	calculated
AT1G08700	0.583756	17.7055	predicted
AT1G08710	0.671069	18.2782	calculated
AT1G08720	0.446251	20.6596	predicted
AT1G08730	1.13295	18.6925	calculated
AT1G08750	0.137621	24.1941	predicted
AT1G08760	0.415708	19.0838	predicted
AT1G08770	0.462728	20.5626	predicted
AT1G08780	0.787299	20.8267	predicted
AT1G08790	0.6779	18.7047	calculated
AT1G08800	0.711438	19.0433	predicted
AT1G08810	0.628704	18.4378	calculated
AT1G08820	1.67116	15.52	predicted
AT1G08830	0.833971	22.9046	predicted
AT1G08840	0.563623	17.8615	predicted
AT1G08845	1.74788	15.1852	predicted
AT1G08860	0.762142	20.8535	calculated
AT1G08880	0.656742	22.1254	calculated
AT1G08890	1.10336	17.3984	predicted
AT1G08900	1.05921	17.0236	predicted
AT1G08910	0.782416	18.8017	calculated
AT1G08920	0.616354	17.2301	predicted
AT1G08930	1.04962	16.1808	predicted
AT1G08940	1.29104	17.5195	predicted
AT1G08960	0.686202	19.9617	calculated
AT1G08970	0.538952	22.1954	calculated
AT1G08980	0.961564	21.6365	predicted
AT1G08985	0.557343	19.4824	calculated
AT1G08990	0.760712	17.7927	calculated
AT1G09000	1.36189	15.6645	predicted
AT1G09010	0.716836	22.668	predicted
AT1G09020	0.436977	23.3951	predicted
AT1G09040	-0.390418	21.3248	predicted
AT1G09050	0.0097438	17.0105	predicted
AT1G09060	0.193395	21.6052	predicted
AT1G09070	0.198815	24.8221	predicted
AT1G09080	0.942094	20.8878	calculated
AT1G09090	0.946297	18.4915	calculated
AT1G09100	0.352313	26.1418	predicted
AT1G09130	0.575454	22.8528	predicted
AT1G09140	0.434849	21.4019	predicted
AT1G09150	0.519423	22.7702	predicted
AT1G09155	0.689057	19.2535	calculated
AT1G09157	0.576316	19.7074	calculated
AT1G09160	1.39626	17.6974	predicted
AT1G09170	0.815267	19.1861	calculated
AT1G09176	0.442895	20.2676	calculated
AT1G09180	0.663152	20.4578	calculated
AT1G09190	0.810511	18.3315	calculated
AT1G09195	0.967568	16.6313	predicted
AT1G09200	0.707782	20.6736	calculated
AT1G09210	0.0279745	29.3295	predicted
AT1G09220	0.808632	18.3501	calculated
AT1G09230	0.268787	19.0088	predicted
AT1G09240	0.786036	20.8642	calculated
AT1G09245	0.585859	17.7087	calculated
AT1G09250	0.548256	17.8163	calculated
AT1G09260	0.572663	19.9676	calculated
AT1G09270	0.408766	24.3107	predicted
AT1G09280	-0.334729	20.7797	predicted
AT1G09290	0.689734	20.4492	predicted
AT1G09300	0.559078	22.5116	predicted
AT1G09310	0.954641	19.736	predicted
AT1G09320	0.60703	17.7433	predicted
AT1G09330	0.351897	22.605	predicted
AT1G09340	1.13338	22.1612	predicted
AT1G09350	0.741926	20.601	calculated
AT1G09370	0.688584	17.9285	calculated
AT1G09380	0.756831	19.4573	calculated
AT1G09390	0.193406	23.4433	predicted
AT1G09400	0.720527	20.2902	calculated
AT1G09410	0.854088	18.7297	calculated
AT1G09415	0.522402	17.2455	calculated
AT1G09420	1.66178	13.9343	predicted
AT1G09430	0.470288	25.1945	predicted
AT1G09440	0.399228	19.9256	predicted
AT1G09450	0.792433	19.2487	calculated
AT1G09460	0.457264	21.4523	calculated
AT1G09470	0.752575	18.165	calculated
AT1G09480	0.832759	20.5299	calculated
AT1G09483	0.630631	17.6274	calculated
AT1G09490	0.319258	24.5236	predicted
AT1G09500	0.829645	21.1645	calculated
AT1G09510	0.853184	21.727	calculated
AT1G09520	-0.259416	22.7688	predicted
AT1G09530	0.409196	19.4458	calculated
AT1G09540	0.516104	17.9605	calculated
AT1G09550	0.769448	20.1676	calculated
AT1G09560	0.538005	25.242	predicted
AT1G09570	0.498413	17.2169	predicted
AT1G09575	0.861335	18.0652	predicted
AT1G09580	0.844678	20.7708	calculated
AT1G09590	0.811659	22.4174	calculated
AT1G09600	0.589	18.0361	calculated
AT1G09610	0.820876	18.4157	calculated
AT1G09620	0.078035	27.3461	predicted
AT1G09630	0.344305	23.9161	predicted
AT1G09640	0.0394617	28.3524	predicted
AT1G09645	0.555592	19.548	calculated
AT1G09650	0.500536	19.8426	calculated
AT1G09660	0.643549	19.947	calculated
AT1G09680	0.855425	18.1928	calculated
AT1G09690	0.718443	22.5827	calculated
AT1G09700	1.84849	15.6745	predicted
AT1G09710	0.637023	19.0712	calculated
AT1G09720	0.870744	18.9566	calculated
AT1G09730	-0.556618	24.5432	predicted
AT1G09740	1.10372	21.5549	predicted
AT1G09750	0.791124	21.5059	calculated
AT1G09760	0.40859	24.106	predicted
AT1G09770	0.166086	24.0147	predicted
AT1G09780	0.364137	26.4305	predicted
AT1G09790	0.808255	20.3344	calculated
AT1G09794	0.799395	19.9984	predicted
AT1G09795	0.362589	25.0649	predicted
AT1G09800	0.279512	21.698	predicted
AT1G09810	0.659748	18.6918	predicted
AT1G09812	0.498801	17.5708	calculated
AT1G09815	0.591795	20.4539	calculated
AT1G09820	0.901555	19.1297	calculated
AT1G09830	0.722456	23.3642	predicted
AT1G09840	1.32076	15.4535	predicted
AT1G09850	0.780626	22.8381	predicted
AT1G09870	-0.0165819	26.1908	predicted
AT1G09880	0.84218	20.7957	calculated
AT1G09890	0.729393	20.8156	calculated
AT1G09900	0.942612	17.9938	predicted
AT1G09910	0.359566	21.1879	predicted
AT1G09920	-0.244411	25.184	predicted
AT1G09930	0.654297	20.2386	calculated
AT1G09932	0.709055	18.6726	calculated
AT1G09935	0.711844	20.235	calculated
AT1G09940	0.0996774	21.9261	predicted
AT1G09950	0.611423	20.3446	calculated
AT1G09960	0.551152	21.7843	predicted
AT1G09970	0.439078	18.584	predicted
AT1G09980	0.908234	15.5175	predicted
AT1G09995	0.641765	18.5228	calculated
AT1G10000	0.524319	21.6334	calculated
AT1G10010	0.754389	21.1661	calculated
AT1G10020	0.516252	19.6676	calculated
AT1G10030	0.504604	19.6869	calculated
AT1G10040	0.646227	18.3371	calculated
AT1G10050	0.999162	18.7065	predicted
AT1G10060	0.711194	20.7639	calculated
AT1G10070	1.03485	17.3049	predicted
AT1G10090	0.442684	15.4912	predicted
AT1G10095	0.64409	17.055	predicted
AT1G10100	0.615169	21.0151	calculated
AT1G10110	0.536737	20.1125	calculated
AT1G10120	0.609858	16.6287	predicted
AT1G10130	0.671347	20.9201	predicted
AT1G10140	0.622624	19.3718	predicted
AT1G10150	0.756458	18.2385	predicted
AT1G10155	0.758517	21.5534	calculated
AT1G10170	0.0267174	21.798	predicted
AT1G10180	0.990127	18.855	predicted
AT1G10190	0.657182	18.9786	calculated
AT1G10200	0.839928	20.8319	predicted
AT1G10210	0.401331	17.319	predicted
AT1G10220	0.670304	17.7758	calculated
AT1G10225	0.609356	19.8435	calculated
AT1G10230	0.48184	19.2455	predicted
AT1G10240	1.50128	16.1692	predicted
AT1G10270	0.820872	21.4955	predicted
AT1G10280	3.63329	10.8804	predicted
AT1G10290	0.856462	20.7734	predicted
AT1G10300	0.878849	19.8655	calculated
AT1G10310	0.473384	23.337	predicted
AT1G10320	0.615035	18.4423	calculated
AT1G10330	0.563359	20	calculated
AT1G10340	0.814304	18.7361	calculated
AT1G10350	0.628358	19.1059	predicted
AT1G10360	1.08598	18.0346	predicted
AT1G10370	0.434827	23.9519	predicted
AT1G10380	0.645187	21.0211	predicted
AT1G10385	0.691575	18.4065	calculated
AT1G10390	0.345998	23.8992	predicted
AT1G10400	0.806243	18.9069	calculated
AT1G10410	0.942235	15.2217	predicted
AT1G10417	0.858792	17.4865	calculated
AT1G10430	0.723926	20.3073	predicted
AT1G10450	0.776492	17.8351	calculated
AT1G10455	0.657017	20.9779	calculated
AT1G10460	0.680727	20.9457	calculated
AT1G10470	0.661701	17.564	predicted
AT1G10480	0.49381	18.4123	calculated
AT1G10490	1.31713	18.492	predicted
AT1G10500	0.121873	23.8935	predicted
AT1G10510	0.521089	23.2775	predicted
AT1G10520	1.50433	18.3013	predicted
AT1G10522	0.846939	17.6671	predicted
AT1G10530	0.619235	18.792	calculated
AT1G10540	0.708023	20.2101	calculated
AT1G10550	0.777505	20.7839	calculated
AT1G10560	0.702502	18.6263	calculated
AT1G10570	-0.190331	20.3744	predicted
AT1G10580	-0.117742	25.3946	predicted
AT1G10585	0.664873	17.4698	calculated
AT1G10586	0.725487	17.2835	calculated
AT1G10588	0.708939	19.5035	calculated
AT1G10590	0.673466	23.2825	predicted
AT1G10600	0.513672	16.1441	predicted
AT1G10610	0.731638	18.3569	calculated
AT1G10620	0.599464	20.2635	calculated
AT1G10630	0.717956	21.8776	calculated
AT1G10640	0.678002	18.9931	calculated
AT1G10650	0.46912	17.7913	calculated
AT1G10657	0.581409	17.6712	calculated
AT1G10660	0.628581	18.9707	calculated
AT1G10670	0.394439	24.2742	predicted
AT1G10680	1.00301	19.8052	calculated
AT1G10690	0.356732	19.6337	calculated
AT1G10700	0.79749	21.7318	predicted
AT1G10710	0.696879	20.0658	calculated
AT1G10715	0.526476	19.0305	calculated
AT1G10717	0.483845	19.1636	calculated
AT1G10720	0.488669	16.9502	predicted
AT1G10730	0.347877	20.6476	predicted
AT1G10740	0.526854	16.6409	predicted
AT1G10745	0.501103	18.8356	calculated
AT1G10750	0.549404	17.4624	calculated
AT1G10760	0.755548	22.3284	predicted
AT1G10770	0.595615	20.5802	calculated
AT1G10780	0.79532	19.2452	calculated
AT1G10790	0.58945	20.888	calculated
AT1G10800	0.658775	20.4292	calculated
AT1G10810	0.774138	21.3961	calculated
AT1G10820	0.527343	18.2035	calculated
AT1G10830	0.85116	20.1646	predicted
AT1G10840	0.339655	24.9415	predicted
AT1G10850	0.222617	22.5981	predicted
AT1G10865	0.710793	18.4598	predicted
AT1G10870	0.214986	21.437	predicted
AT1G10880	0.726833	18.6999	calculated
AT1G10890	-0.16264	21.5619	predicted
AT1G10900	0.897491	17.0405	predicted
AT1G10910	0.677617	15.5048	predicted
AT1G10920	0.707182	15.981	calculated
AT1G10930	1.0915	15.3514	predicted
AT1G10940	0.716471	19.8536	calculated
AT1G10950	0.139111	26.2653	predicted
AT1G10960	0.672403	23.2579	calculated
AT1G10970	0.331603	20.6272	predicted
AT1G10980	0.991787	19.9058	calculated
AT1G10990	0.633812	20.013	calculated
AT1G11000	0.841817	17.462	calculated
AT1G11020	0.801302	16.2606	predicted
AT1G11040	0.684484	18.2272	calculated
AT1G11050	-0.333433	21.2149	predicted
AT1G11060	-0.0252566	20.1184	predicted
AT1G11070	0.877238	18.9325	calculated
AT1G11080	0.759258	19.0683	calculated
AT1G11090	0.631675	21.2837	predicted
AT1G11100	0.803774	16.9789	calculated
AT1G11110	0.799258	20.5376	calculated
AT1G11112	0.419109	17.2298	calculated
AT1G11120	0.388617	20.6341	calculated
AT1G11125	0.4476	18.0256	calculated
AT1G11130	1.35083	17.5341	predicted
AT1G11145	0.586934	20.2247	calculated
AT1G11160	0.748661	18.1509	calculated
AT1G11170	0.614414	19.4657	predicted
AT1G11180	0.761805	20.4888	calculated
AT1G11190	0.48232	22.2642	predicted
AT1G11200	0.193601	21.4771	predicted
AT1G11210	0.735644	15.5486	predicted
AT1G11220	0.760204	19.0351	calculated
AT1G11240	1.39077	16.9775	predicted
AT1G11250	0.765971	19.2208	calculated
AT1G11260	-0.0523238	25.2506	predicted
AT1G11270	0.597198	19.3856	calculated
AT1G11280	0.532811	18.3291	predicted
AT1G11290	0.796633	19.7176	calculated
AT1G11300	0.815376	16.9128	calculated
AT1G11303	0.802908	17.0631	calculated
AT1G11310	0.585971	18.4739	predicted
AT1G11320	0.643353	21.5067	predicted
AT1G11330	0.671462	20.0651	predicted
AT1G11340	0.782389	18.7947	calculated
AT1G11350	0.978603	16.0114	predicted
AT1G11360	0.515305	24.3772	predicted
AT1G11362	0.623202	20.748	calculated
AT1G11370	0.794131	21.425	calculated
AT1G11380	0.633142	18.7526	calculated
AT1G11390	0.646804	19.9499	predicted
AT1G11400	0.750437	19.862	predicted
AT1G11410	0.963405	17.4556	predicted
AT1G11420	0.75358	18.3287	calculated
AT1G11430	0.628724	22.2065	predicted
AT1G11440	1.59188	15.9036	predicted
AT1G11450	0.494052	17.8284	calculated
AT1G11460	0.686539	18.5823	calculated
AT1G11470	0.648721	20.8167	calculated
AT1G11475	0.506512	21.0531	predicted
AT1G11480	0.155249	22.7686	predicted
AT1G11490	0.579726	18.946	calculated
AT1G11500	0.650752	18.7141	calculated
AT1G11510	0.592286	20.4597	calculated
AT1G11520	0.629357	20.6511	calculated
AT1G11530	1.05703	19.3528	predicted
AT1G11540	0.725057	18.7659	calculated
AT1G11545	0.329503	22.0877	predicted
AT1G11560	0.56693	20.0878	calculated
AT1G11570	0.640944	20.516	calculated
AT1G11572	0.579132	18.933	calculated
AT1G11580	0.923489	21.7077	predicted
AT1G11590	0.884102	19.9916	calculated
AT1G11593	0.66582	19.547	calculated
AT1G11600	0.746713	19.3053	calculated
AT1G11610	0.915288	19.2633	calculated
AT1G11630	0.702059	17.5972	predicted
AT1G11650	0.292876	26.0739	predicted
AT1G11655	0.717031	20.7395	calculated
AT1G11660	0.790732	21.8864	predicted
AT1G11670	0.700247	19.6942	calculated
AT1G11680	0.759307	21.633	predicted
AT1G11700	0.600528	20.0495	calculated
AT1G11710	0.703891	17.8763	calculated
AT1G11720	1.16885	20.0196	predicted
AT1G11730	0.632895	18.9794	calculated
AT1G11740	0.902069	18.2207	calculated
AT1G11750	0.735222	22.2462	predicted
AT1G11755	-1.21184	24.1476	predicted
AT1G11760	0.449795	20.7842	predicted
AT1G11765	0.681612	18.978	calculated
AT1G11770	0.846925	20.7315	calculated
AT1G11780	1.18118	18.3946	predicted
AT1G11785	0.366071	18.9208	calculated
AT1G11790	0.452451	22.2354	predicted
AT1G11800	0.555217	19.2928	predicted
AT1G11810	0.829302	20.3808	calculated
AT1G11820	-0.0837862	25.1244	predicted
AT1G11840	0.908059	22.7402	predicted
AT1G11850	0.720269	23.5207	calculated
AT1G11860	0.566893	26.2971	predicted
AT1G11870	0.925608	21.8097	predicted
AT1G11880	0.507256	17.7945	predicted
AT1G11890	0.345628	24.1311	predicted
AT1G11900	0.726634	16.7423	calculated
AT1G11905	0.44927	21.6894	predicted
AT1G11910	0.988776	20.6846	predicted
AT1G11915	0.69065	20.3882	calculated
AT1G11920	0.701046	18.997	calculated
AT1G11925	0.714254	17.7337	calculated
AT1G11930	0.335471	24.5148	predicted
AT1G11940	1.29913	17.1824	predicted
AT1G11950	1.63396	15.2518	predicted
AT1G11960	0.325424	19.7973	predicted
AT1G11980	0.542719	21.1256	calculated
AT1G11990	0.567426	17.9912	calculated
AT1G12000	0.673885	24.0505	predicted
AT1G12010	0.0786998	26.9726	predicted
AT1G12020	0.504474	19.6452	calculated
AT1G12030	0.677285	18.026	calculated
AT1G12040	0.702059	20.2523	calculated
AT1G12050	0.542702	24.3184	predicted
AT1G12060	0.565752	19.4994	calculated
AT1G12064	0.534252	18.3356	calculated
AT1G12070	0.767894	19.3285	calculated
AT1G12080	0.840792	21.7591	predicted
AT1G12090	0.582073	22.3011	calculated
AT1G12100	0.547566	20.7118	calculated
AT1G12110	1.03615	16.037	predicted
AT1G12120	0.623176	18.3624	calculated
AT1G12130	0.889122	20.9037	calculated
AT1G12140	0.657201	21.6453	predicted
AT1G12150	0.796947	19.1904	calculated
AT1G12160	1.30431	18.1641	predicted
AT1G12180	0.652695	21.2315	calculated
AT1G12190	0.704454	19.5735	calculated
AT1G12200	0.801098	20.848	predicted
AT1G12210	0.941542	17.0367	calculated
AT1G12211	0.530092	18.6921	calculated
AT1G12220	0.821778	17.4931	calculated
AT1G12230	0.341594	25.0978	predicted
AT1G12240	0.807665	22.2061	predicted
AT1G12244	0.365534	16.3641	predicted
AT1G12250	1.91046	16.2666	predicted
AT1G12260	0.557805	17.7807	calculated
AT1G12270	0.146719	26.1781	predicted
AT1G12280	2.57363	13.8858	predicted
AT1G12290	0.849	17.487	calculated
AT1G12300	0.875789	19.0184	calculated
AT1G12310	0.363863	26.3437	predicted
AT1G12320	0.349878	19.1344	calculated
AT1G12330	0.76219	17.2063	predicted
AT1G12340	0.652011	18.6659	calculated
AT1G12350	-0.316088	26.164	predicted
AT1G12360	-0.201955	25.2041	predicted
AT1G12370	0.334793	19.9317	predicted
AT1G12380	0.891396	21.2089	predicted
AT1G12390	0.504144	18.3194	calculated
AT1G12400	0.474006	19.9876	calculated
AT1G12410	0.911011	19.1912	predicted
AT1G12420	0.743745	18.6227	calculated
AT1G12430	0.803702	20.3253	predicted
AT1G12440	0.079219	21.4974	predicted
AT1G12450	0.628076	19.8978	calculated
AT1G12460	0.437551	20.3379	predicted
AT1G12470	-0.0710541	25.1155	predicted
AT1G12480	0.864052	17.1047	calculated
AT1G12500	0.983258	18.1876	predicted
AT1G12520	0.630911	21.2786	predicted
AT1G12530	0.764688	18.327	calculated
AT1G12550	0.33477	23.328	predicted
AT1G12560	0.638743	20.0551	calculated
AT1G12570	0.720003	21.0191	calculated
AT1G12580	0.656238	17.7359	calculated
AT1G12600	0.604625	20.0256	calculated
AT1G12610	0.365691	17.7061	calculated
AT1G12620	0.737552	18.6229	calculated
AT1G12630	0.313319	20.3164	calculated
AT1G12640	0.358963	23.2199	predicted
AT1G12650	1.19124	16.1218	predicted
AT1G12660	0.539564	19.3498	calculated
AT1G12663	0.580177	19.1196	calculated
AT1G12665	0.446049	18.513	calculated
AT1G12672	0.514495	19.3498	calculated
AT1G12680	0.514607	17.6125	calculated
AT1G12700	0.824608	19.7953	calculated
AT1G12710	0.580488	19.9221	calculated
AT1G12730	0.794661	19.141	calculated
AT1G12740	0.739804	18.5714	calculated
AT1G12750	0.60388	19.1038	calculated
AT1G12760	0.412881	20.0681	predicted
AT1G12770	0.457797	20.3241	predicted
AT1G12775	0.402191	18.9997	predicted
AT1G12780	0.823448	22.3406	predicted
AT1G12790	0.890918	20.8626	calculated
AT1G12800	1.76646	15.433	predicted
AT1G12805	0.494949	19.6458	calculated
AT1G12810	0.219078	21.9746	calculated
AT1G12820	1.07841	17.3303	predicted
AT1G12830	0.746681	19.2993	predicted
AT1G12840	0.450393	26.0247	predicted
AT1G12845	0.571875	20.2505	calculated
AT1G12850	0.414083	21.7953	predicted
AT1G12860	0.425363	18.7292	calculated
AT1G12870	0.70628	17.8278	calculated
AT1G12880	0.528384	19.4371	calculated
AT1G12890	0.440194	19.8584	calculated
AT1G12900	0.759298	23.2184	predicted
AT1G12910	-0.304912	25.5399	predicted
AT1G12920	0.352986	25.2517	predicted
AT1G12930	0.255714	21.7955	predicted
AT1G12940	0.743983	19.8624	calculated
AT1G12950	0.743709	19.5201	calculated
AT1G12960	0.610171	20.2013	calculated
AT1G12970	0.637447	20.2498	predicted
AT1G12980	0.475416	20.0623	calculated
AT1G12990	0.478313	18.9464	calculated
AT1G13000	0.762566	18.7014	predicted
AT1G13020	0.739843	22.5047	predicted
AT1G13030	0.969452	20.4287	predicted
AT1G13040	0.687042	19.8262	calculated
AT1G13050	0.586209	18.796	calculated
AT1G13060	0.103673	27.5965	predicted
AT1G13080	0.750984	21.9151	predicted
AT1G13090	0.717426	21.1914	predicted
AT1G13100	0.950434	19.5027	calculated
AT1G13110	0.91775	19.522	calculated
AT1G13120	0.378451	20.8473	predicted
AT1G13130	0.756378	18.5441	calculated
AT1G13140	0.892472	19.2582	calculated
AT1G13143	0.620303	18.3224	calculated
AT1G13160	2.31923	12.0865	predicted
AT1G13170	1.20545	15.3581	predicted
AT1G13180	-0.0865997	23.7016	predicted
AT1G13190	0.394917	21.0202	predicted
AT1G13195	0.477803	17.0794	calculated
AT1G13200	0.72601	18.4036	calculated
AT1G13210	0.80135	18.4812	predicted
AT1G13220	0.791543	20.4208	predicted
AT1G13230	0.720414	18.5024	calculated
AT1G13245	0.577097	17.5035	calculated
AT1G13250	0.66972	19.923	calculated
AT1G13260	0.457394	16.8436	predicted
AT1G13270	1.3213	20.29	predicted
AT1G13280	0.684858	24.3281	predicted
AT1G13300	0.563128	18.083	calculated
AT1G13310	0.743102	20.0329	calculated
AT1G13320	0.317189	24.1871	predicted
AT1G13330	0.82867	20.7887	calculated
AT1G13340	0.563402	20.1959	calculated
AT1G13350	-0.13309	17.8363	predicted
AT1G13360	0.355042	18.7267	predicted
AT1G13370	0.6844	21.7214	calculated
AT1G13380	0.718663	17.7966	predicted
AT1G13390	0.272601	19.4142	calculated
AT1G13400	0.444909	20.3604	calculated
AT1G13410	0.762227	19.2205	calculated
AT1G13420	0.615382	18.8309	calculated
AT1G13430	0.709872	18.2684	calculated
AT1G13440	0.333882	23.6681	predicted
AT1G13450	-0.411471	22.6254	predicted
AT1G13460	0.285145	21.8587	predicted
AT1G13470	0.789997	19.4676	calculated
AT1G13480	0.869788	19.703	calculated
AT1G13490	0.812486	20.849	calculated
AT1G13500	0.785028	20.506	calculated
AT1G13510	0.844665	19.7777	calculated
AT1G13520	0.860992	19.9208	calculated
AT1G13530	0.816605	20.1458	calculated
AT1G13540	0.820088	19.9015	calculated
AT1G13550	0.745631	18.5937	calculated
AT1G13560	0.073178	24.2492	predicted
AT1G13570	-1.15661	27.9884	predicted
AT1G13580	1.84114	14.493	predicted
AT1G13590	0.64628	19.9627	calculated
AT1G13600	0.475192	18.036	calculated
AT1G13605	0.449758	18.9264	calculated
AT1G13607	0.53701	18.0123	calculated
AT1G13608	0.629764	19.6699	calculated
AT1G13609	0.58733	20.4524	calculated
AT1G13610	0.723459	19.3426	calculated
AT1G13620	0.599412	18.5543	calculated
AT1G13630	0.770478	18.5567	calculated
AT1G13635	0.797697	17.8498	calculated
AT1G13640	0.746795	19.5092	calculated
AT1G13650	0.417348	18.461	calculated
AT1G13670	0.669182	19.3255	calculated
AT1G13680	0.651035	19.223	calculated
AT1G13690	0.497125	22.4782	predicted
AT1G13700	0.48489	20.445	predicted
AT1G13710	0.748174	20.8	calculated
AT1G13730	1.04981	20.0167	predicted
AT1G13740	0.419131	17.6707	calculated
AT1G13750	0.698801	21.2623	calculated
AT1G13755	0.508862	19.9016	calculated
AT1G13770	-0.102942	20.9352	predicted
AT1G13780	0.739846	18.2382	calculated
AT1G13790	0.859379	18.3283	predicted
AT1G13800	0.93491	18.2656	calculated
AT1G13810	1.35381	17.0158	predicted
AT1G13820	1.25182	17.249	predicted
AT1G13825	0.770123	19.1592	calculated
AT1G13830	0.429547	21.6649	calculated
AT1G13860	-0.543979	20.9091	predicted
AT1G13870	0.382902	22.0064	predicted
AT1G13880	0.550446	19.5812	calculated
AT1G13890	0.608699	19.4255	calculated
AT1G13900	0.627173	23.7324	predicted
AT1G13910	0.760418	20.2354	calculated
AT1G13920	0.199328	20.2163	predicted
AT1G13930	0.628238	22.7498	predicted
AT1G13940	1.56658	13.7939	predicted
AT1G13950	1.10419	18.7925	predicted
AT1G13960	0.612689	20.0076	predicted
AT1G13970	0.676991	18.4055	calculated
AT1G13980	0.465156	21.5544	predicted
AT1G13990	0.854552	15.3432	predicted
AT1G14000	-0.17862	27.3387	predicted
AT1G14010	0.721484	21.2891	predicted
AT1G14020	1.32968	14.5014	predicted
AT1G14030	1.28247	19.8516	predicted
AT1G14040	0.794213	17.3548	predicted
AT1G14048	0.518996	21.0056	calculated
AT1G14060	-0.00143269	24.3622	predicted
AT1G14080	0.741685	19.852	calculated
AT1G14110	0.77182	18.3985	calculated
AT1G14120	0.769661	19.2047	calculated
AT1G14130	0.985554	19.3933	predicted
AT1G14140	-0.369673	22.322	predicted
AT1G14150	0.643197	18.7492	calculated
AT1G14160	0.784388	20.1427	calculated
AT1G14170	1.14936	19.5731	predicted
AT1G14180	0.465758	18.5539	calculated
AT1G14185	0.843504	20.4268	calculated
AT1G14190	0.805924	21.4283	calculated
AT1G14200	0.388749	18.8863	calculated
AT1G14205	0.528331	18.7243	calculated
AT1G14210	0.456595	23.2834	predicted
AT1G14220	0.557497	20.8602	calculated
AT1G14230	0.307528	18.5392	predicted
AT1G14240	0.761887	20.436	calculated
AT1G14250	0.759814	20.761	calculated
AT1G14260	0.405614	19.547	calculated
AT1G14270	0.830247	17.9114	predicted
AT1G14280	0.695277	17.7504	calculated
AT1G14290	0.0995857	19.8643	predicted
AT1G14300	0.446839	21.0666	predicted
AT1G14310	0.183076	22.4062	predicted
AT1G14320	0.63372	19.6946	predicted
AT1G14330	0.779889	14.9588	predicted
AT1G14340	1.17683	16.9971	predicted
AT1G14345	0.984307	21.2854	predicted
AT1G14350	0.821211	17.9994	calculated
AT1G14360	0.347379	21.3787	predicted
AT1G14370	0.472636	17.3087	predicted
AT1G14380	0.934807	20.2015	predicted
AT1G14390	0.798806	16.9568	calculated
AT1G14400	-0.598336	27.7682	predicted
AT1G14410	0.328954	24.776	predicted
AT1G14420	0.664818	19.8162	calculated
AT1G14430	0.63792	20.5162	calculated
AT1G14440	0.362991	19.0904	calculated
AT1G14450	0.578	21.9432	predicted
AT1G14455	0.590422	21.277	calculated
AT1G14460	1.47418	14.3496	predicted
AT1G14470	0.695659	19.7088	calculated
AT1G14480	0.706659	18.2618	calculated
AT1G14490	0.626796	23.9875	calculated
AT1G14500	0.766703	19.3326	calculated
AT1G14510	1.14426	18.8007	predicted
AT1G14520	0.366781	19.6414	predicted
AT1G14530	0.733619	18.2834	calculated
AT1G14540	0.646567	20.9945	calculated
AT1G14550	0.74075	20.5262	calculated
AT1G14560	0.645827	15.2172	predicted
AT1G14570	0.263347	23.0569	predicted
AT1G14580	0.0434969	20.9964	predicted
AT1G14590	0.594523	17.8331	calculated
AT1G14600	0.436003	16.8297	calculated
AT1G14610	0.593555	23.7785	predicted
AT1G14620	0.784322	20.2519	predicted
AT1G14630	0.452347	18.5593	calculated
AT1G14640	0.577851	20.927	calculated
AT1G14642	0.452566	17.9765	calculated
AT1G14650	0.115706	25.4963	predicted
AT1G14660	-0.473172	20.3453	predicted
AT1G14670	0.552698	21.7659	predicted
AT1G14680	0.722333	17.4733	calculated
AT1G14685	-0.011025	20.9342	predicted
AT1G14686	0.683824	18.9333	calculated
AT1G14687	0.642948	18.5998	calculated
AT1G14688	0.755436	19.8867	calculated
AT1G14690	0.6445	19.5025	predicted
AT1G14700	0.801212	19.2243	calculated
AT1G14710	1.21733	18.6712	predicted
AT1G14720	1.5935	13.3751	predicted
AT1G14730	0.518827	19.5581	calculated
AT1G14740	0.277716	19.5525	predicted
AT1G14750	0.917325	18.9301	calculated
AT1G14755	0.376875	19.3892	calculated
AT1G14760	0.557934	17.8455	calculated
AT1G14770	1.19465	15.0024	predicted
AT1G14780	0.645797	18.6251	calculated
AT1G14790	-0.0259469	18.9846	predicted
AT1G14810	0.32548	27.1809	predicted
AT1G14820	1.19343	18.7557	predicted
AT1G14830	0.944296	21.2981	predicted
AT1G14840	0.980282	18.7498	predicted
AT1G14850	0.485201	23.7465	predicted
AT1G14860	0.525178	19.4103	calculated
AT1G14870	0.871833	15.8558	predicted
AT1G14880	0.450076	20.6629	calculated
AT1G14890	1.26873	17.7849	predicted
AT1G14900	1.74993	16.2085	predicted
AT1G14910	0.551602	20.9144	predicted
AT1G14920	0.52666	20.3635	calculated
AT1G14930	0.786358	20.0266	calculated
AT1G14940	0.800471	19.9233	calculated
AT1G14950	0.702939	20.7129	calculated
AT1G14960	0.67389	21.1381	calculated
AT1G14970	0.812105	19.189	calculated
AT1G14980	0.0911891	29.002	predicted
AT1G14990	-0.892158	25.1821	predicted
AT1G15000	0.165718	24.3897	predicted
AT1G15010	0.635043	18.6888	calculated
AT1G15020	0.336025	21.9835	predicted
AT1G15030	0.430731	19.0798	calculated
AT1G15040	0.858203	18.9433	calculated
AT1G15050	0.631147	18.7417	calculated
AT1G15060	0.485086	21.7877	predicted
AT1G15080	0.65051	20.2483	calculated
AT1G15085	0.541231	19.5523	calculated
AT1G15100	0.648033	19.1568	calculated
AT1G15110	0.899533	17.7323	predicted
AT1G15120	0.55849	20.4296	calculated
AT1G15125	0.885406	18.5433	predicted
AT1G15130	0.279153	24.3462	predicted
AT1G15140	1.41264	20.4157	predicted
AT1G15150	0.852986	19.8359	calculated
AT1G15160	0.694835	20.736	calculated
AT1G15165	0.684563	19.3447	calculated
AT1G15170	0.766856	18.5497	predicted
AT1G15180	0.400075	20.0244	predicted
AT1G15190	0.559605	22.8256	calculated
AT1G15200	0.346777	22.3706	predicted
AT1G15210	0.92866	19.0627	calculated
AT1G15215	0.163028	20.3637	predicted
AT1G15220	-0.504155	21.2398	predicted
AT1G15230	0.451173	20.4987	predicted
AT1G15240	0.454205	18.97	predicted
AT1G15250	0.623795	19.8389	calculated
AT1G15260	0.702398	19.4013	calculated
AT1G15270	-1.03754	36.1476	predicted
AT1G15280	0.444712	20.8798	predicted
AT1G15290	1.15891	18.7445	predicted
AT1G15310	-0.127602	18.7597	predicted
AT1G15320	0.623455	18.5495	calculated
AT1G15330	0.748812	20.5476	calculated
AT1G15340	0.905866	21.0858	predicted
AT1G15350	0.539557	20.402	calculated
AT1G15360	0.691405	19.6315	calculated
AT1G15370	-0.142726	24.6892	predicted
AT1G15380	0.562932	19.6879	calculated
AT1G15385	0.659862	19.1066	calculated
AT1G15390	0.0968767	24.0489	predicted
AT1G15400	0.507716	19.1247	predicted
AT1G15410	1.12078	18.5078	predicted
AT1G15415	0.698859	20.9901	calculated
AT1G15420	1.11485	16.6443	predicted
AT1G15430	0.481531	18.5092	calculated
AT1G15440	1.08184	18.7999	predicted
AT1G15460	0.846945	19.1215	calculated
AT1G15470	0.77622	21.0875	predicted
AT1G15480	0.817677	21.0021	predicted
AT1G15490	0.7183	18.2207	calculated
AT1G15500	0.729468	20.6795	predicted
AT1G15510	0.815843	19.0763	calculated
AT1G15520	0.987737	19.3252	calculated
AT1G15530	0.230892	21.0754	predicted
AT1G15540	0.707609	19.3498	calculated
AT1G15550	0.570424	22.2605	calculated
AT1G15570	0.734429	19.486	calculated
AT1G15580	0.664984	18.3851	calculated
AT1G15610	0.514928	20.0865	calculated
AT1G15620	0.653144	19.4478	calculated
AT1G15625	0.665271	19.5635	calculated
AT1G15630	0.699343	20.5533	calculated
AT1G15640	0.662358	19.5501	calculated
AT1G15660	1.57705	15.046	predicted
AT1G15670	0.591247	20.785	calculated
AT1G15690	0.241062	27.5677	predicted
AT1G15700	0.207129	19.7375	predicted
AT1G15710	0.324177	23.8609	predicted
AT1G15720	0.696047	19.2117	calculated
AT1G15730	1.36807	18.0098	predicted
AT1G15740	0.515489	17.584	predicted
AT1G15750	0.0895528	26.3023	predicted
AT1G15757	0.578611	20.3757	calculated
AT1G15760	0.563685	18.474	calculated
AT1G15770	0.708952	18.7119	calculated
AT1G15772	0.523984	17.8582	calculated
AT1G15780	0.113103	21.4792	predicted
AT1G15790	0.571088	20.2193	predicted
AT1G15800	0.466913	19.6873	calculated
AT1G15810	0.439084	20.7439	predicted
AT1G15820	0.959741	22.0726	predicted
AT1G15825	0.403951	22.2683	calculated
AT1G15830	0.56099	24.2465	calculated
AT1G15840	0.561032	23.7162	calculated
AT1G15860	0.208412	22.316	predicted
AT1G15870	0.688775	19.3998	calculated
AT1G15880	0.054716	22.5864	predicted
AT1G15885	0.555346	19.534	calculated
AT1G15890	0.83574	17.9702	calculated
AT1G15900	0.525425	21.4867	calculated
AT1G15910	1.08326	19.0149	predicted
AT1G15920	0.071766	18.5183	predicted
AT1G15930	0.0672919	26.7976	predicted
AT1G15940	0.721619	19.1655	predicted
AT1G15950	1.00284	19.8066	predicted
AT1G15960	0.721965	19.7357	calculated
AT1G15970	0.93729	14.7952	predicted
AT1G15980	0.715281	19.4627	calculated
AT1G15990	0.846998	17.1604	calculated
AT1G16000	0.48612	20.2255	predicted
AT1G16010	-0.30791	22.2395	predicted
AT1G16020	0.262809	21.2888	predicted
AT1G16022	0.623915	20.2067	calculated
AT1G16030	0.943356	20.0401	predicted
AT1G16040	0.690563	19.9363	calculated
AT1G16060	0.525943	18.5626	calculated
AT1G16070	0.721199	18.3156	calculated
AT1G16080	1.25745	20.6817	predicted
AT1G16090	0.849256	19.3947	calculated
AT1G16110	0.863226	18.3123	calculated
AT1G16120	0.899645	17.6113	calculated
AT1G16130	0.718849	18.4524	calculated
AT1G16150	0.732251	18.3987	calculated
AT1G16160	0.879929	18.2881	calculated
AT1G16170	0.44772	17.8542	calculated
AT1G16180	0.92816	13.6751	predicted
AT1G16190	0.605581	22.5848	predicted
AT1G16210	0.52118	21.2857	predicted
AT1G16220	0.689582	18.9958	calculated
AT1G16225	0.645661	18.459	calculated
AT1G16230	0.668658	19.6648	calculated
AT1G16240	0.207113	23.0861	predicted
AT1G16250	-0.610882	21.5178	predicted
AT1G16260	0.868211	17.376	calculated
AT1G16270	0.437597	19.994	predicted
AT1G16280	0.963246	19.1835	predicted
AT1G16290	0.830876	20.6435	calculated
AT1G16300	0.808913	20.82	predicted
AT1G16310	0.55092	17.9426	predicted
AT1G16320	0.805842	14.416	predicted
AT1G16330	0.856097	19.0737	calculated
AT1G16340	0.0687534	24.8358	predicted
AT1G16350	0.291655	25.7582	predicted
AT1G16360	0.710245	19.1368	calculated
AT1G16370	0.776088	19.5168	calculated
AT1G16380	0.823107	18.4038	calculated
AT1G16390	0.765298	18.2867	calculated
AT1G16400	0.805068	19.5512	calculated
AT1G16410	0.839035	19.3134	calculated
AT1G16420	0.766685	19.3727	calculated
AT1G16430	1.01969	16.6157	predicted
AT1G16440	0.699816	18.075	calculated
AT1G16445	1.29182	19.71	predicted
AT1G16460	0.573559	23.5595	predicted
AT1G16470	0.0874887	28.7779	predicted
AT1G16480	0.648763	18.0689	calculated
AT1G16490	0.530854	17.2532	calculated
AT1G16500	0.479509	18.7021	calculated
AT1G16510	0.510555	21.0633	calculated
AT1G16515	0.43258	18.8894	calculated
AT1G16520	1.18062	17.7712	predicted
AT1G16530	0.518126	18.1002	calculated
AT1G16540	0.51122	18.664	predicted
AT1G16560	0.926436	18.0204	predicted
AT1G16570	0.778464	20.0238	predicted
AT1G16590	0.0671202	17.9899	predicted
AT1G16610	0.602927	20.8499	calculated
AT1G16630	0.787384	19.7628	calculated
AT1G16640	0.527448	19.1539	calculated
AT1G16650	0.347077	16.9107	predicted
AT1G16670	0.80923	18.5937	predicted
AT1G16680	0.366332	19.1768	predicted
AT1G16690	0.625816	19.6991	calculated
AT1G16700	0.319517	21.4572	predicted
AT1G16705	0.47908	20.1678	calculated
AT1G16710	0.0784588	18.143	predicted
AT1G16720	1.60131	16.4918	predicted
AT1G16730	0.969712	17.7886	predicted
AT1G16740	0.117071	23.8653	predicted
AT1G16750	0.66543	18.3967	calculated
AT1G16760	0.765344	18.6418	calculated
AT1G16770	0.708947	19.7266	calculated
AT1G16780	0.690372	18.3011	predicted
AT1G16790	0.0588062	25.0965	predicted
AT1G16800	0.70273	18.3677	predicted
AT1G16810	0.0854331	21.8885	predicted
AT1G16820	0.352917	26.0638	predicted
AT1G16825	0.71119	18.8965	calculated
AT1G16830	0.584941	18.9672	calculated
AT1G16840	0.416533	21.2588	calculated
AT1G16850	0.954413	16.3531	predicted
AT1G16860	0.659195	21.7377	predicted
AT1G16870	1.07971	20.6692	predicted
AT1G16880	1.25634	18.7994	predicted
AT1G16890	-0.079388	28.4679	predicted
AT1G16900	0.502336	22.0282	predicted
AT1G16905	0.804804	19.2095	calculated
AT1G16916	0.590086	19.2813	calculated
AT1G16920	0.0591686	25.4573	predicted
AT1G16930	0.494158	19.0536	predicted
AT1G16950	0.506952	20.5321	calculated
AT1G16960	0.263685	21.9166	predicted
AT1G16970	1.04646	19.51	predicted
AT1G16980	0.864419	18.77	calculated
AT1G17010	0.768558	19.5995	calculated
AT1G17020	0.710524	21.2197	predicted
AT1G17030	0.676088	18.3392	calculated
AT1G17040	0.138479	18.2651	predicted
AT1G17050	1.46963	16.105	predicted
AT1G17060	0.60445	17.8094	calculated
AT1G17070	0.681798	21.3487	predicted
AT1G17080	0.436849	21.6331	calculated
AT1G17090	0.270437	19.1938	calculated
AT1G17100	0.850571	22.9403	predicted
AT1G17110	1.10832	13.3152	predicted
AT1G17120	1.12263	18.6952	predicted
AT1G17130	0.452369	20.3926	predicted
AT1G17140	1.04107	16.1568	predicted
AT1G17145	0.4877	18.3229	calculated
AT1G17147	0.52761	19.9623	calculated
AT1G17160	0.12473	25.1578	predicted
AT1G17170	1.03615	18.7612	predicted
AT1G17180	0.789219	21.2462	calculated
AT1G17190	0.790117	20.0653	predicted
AT1G17200	0.605616	21.2267	calculated
AT1G17210	0.31459	21.3274	predicted
AT1G17220	1.55025	17.1163	predicted
AT1G17230	0.776504	18.4151	calculated
AT1G17240	0.801446	18.0074	calculated
AT1G17250	0.830723	19.5714	calculated
AT1G17260	0.394141	18.7174	predicted
AT1G17270	1.05476	17.4044	predicted
AT1G17280	0.502752	18.6145	predicted
AT1G17285	0.681607	18.14	calculated
AT1G17290	0.292369	26.7959	predicted
AT1G17300	0.696256	21.484	calculated
AT1G17310	0.633498	19.0785	calculated
AT1G17330	1.46224	16.0282	predicted
AT1G17340	0.474337	20.1842	predicted
AT1G17345	0.432359	18.017	calculated
AT1G17350	0.515016	21.634	predicted
AT1G17360	0.695617	17.9049	predicted
AT1G17370	0.414397	23.0506	predicted
AT1G17380	0.537042	20.24	calculated
AT1G17400	0.661694	17.4424	calculated
AT1G17410	0.131257	20.5361	predicted
AT1G17420	0.608999	18.0767	predicted
AT1G17430	0.658797	18.9897	calculated
AT1G17440	0.0239815	22.2761	predicted
AT1G17450	0.961738	19.3469	calculated
AT1G17455	0.398654	19.6237	calculated
AT1G17460	0.6731	19.0641	calculated
AT1G17470	0.198335	25.4295	predicted
AT1G17480	0.593117	18.4171	calculated
AT1G17490	0.904268	16.5994	predicted
AT1G17500	1.42256	15.2952	predicted
AT1G17510	0.712932	20.2351	calculated
AT1G17520	0.077125	21.174	predicted
AT1G17530	0.256764	20.6783	predicted
AT1G17540	0.854594	19.5169	calculated
AT1G17550	0.389998	20.4661	predicted
AT1G17560	0.878391	21.7849	calculated
AT1G17580	0.562786	20.9819	predicted
AT1G17590	0.56615	19.6531	calculated
AT1G17600	0.841757	18.327	calculated
AT1G17610	0.521125	20.3049	calculated
AT1G17615	0.81391	18.2354	calculated
AT1G17620	0.476948	22.294	predicted
AT1G17630	0.89734	18.4522	calculated
AT1G17640	0.734427	19.431	predicted
AT1G17650	0.49446	23.9796	predicted
AT1G17665	0.809709	17.683	calculated
AT1G17680	0.0705432	19.3822	predicted
AT1G17690	1.52036	15.9817	predicted
AT1G17700	0.654351	20.7991	calculated
AT1G17710	0.725799	19.2065	calculated
AT1G17720	0.432269	23.4878	predicted
AT1G17730	0.509729	19.7773	predicted
AT1G17744	0.449702	18.4331	calculated
AT1G17745	0.786726	22.7469	predicted
AT1G17750	0.434078	17.5135	predicted
AT1G17760	0.249561	21.1455	predicted
AT1G17780	0.43054	19.1652	calculated
AT1G17790	0.389878	20.0635	predicted
AT1G17800	0.594847	21.3236	calculated
AT1G17810	0.616814	21.8353	calculated
AT1G17820	0.645691	16.944	predicted
AT1G17830	0.446396	19.4183	calculated
AT1G17840	0.583376	21.8364	predicted
AT1G17850	0.688542	19.6077	predicted
AT1G17860	0.640967	22.856	predicted
AT1G17870	0.797271	19.6293	calculated
AT1G17880	0.588358	24.2452	predicted
AT1G17890	0.187257	25.1947	predicted
AT1G17920	0.587234	18.467	calculated
AT1G17930	0.564313	18.5616	predicted
AT1G17940	0.745744	17.5766	predicted
AT1G17950	0.454427	18.3742	calculated
AT1G17960	0.914665	20.7008	calculated
AT1G17970	0.517492	18.4759	calculated
AT1G17980	-0.0375773	23.3082	predicted
AT1G17990	0.632837	20.2339	calculated
AT1G18000	0.530313	19.4298	calculated
AT1G18010	0.548738	19.4732	calculated
AT1G18020	0.709757	19.4374	calculated
AT1G18030	-0.279217	21.2957	predicted
AT1G18040	0.430326	17.3102	predicted
AT1G18060	1.43618	16.8893	predicted
AT1G18070	0.535349	24.1554	predicted
AT1G18080	0.0896601	29.4053	predicted
AT1G18090	0.826817	19.2734	calculated
AT1G18100	0.651639	21.1504	calculated
AT1G18140	0.819587	19.5233	calculated
AT1G18150	0.828558	20.6953	predicted
AT1G18160	0.931041	15.7663	predicted
AT1G18170	1.5036	20.1667	predicted
AT1G18180	0.345623	21.9656	predicted
AT1G18190	0.590973	20.0125	predicted
AT1G18193	0.61705	20.1148	calculated
AT1G18197	0.573757	20.318	calculated
AT1G18200	0.509868	20.5091	calculated
AT1G18210	0.330809	25.4255	predicted
AT1G18250	0.701232	22.0879	predicted
AT1G18260	0.395331	23.0132	predicted
AT1G18265	0.462059	17.1809	calculated
AT1G18270	0.597778	23.8437	predicted
AT1G18280	0.481791	21.8521	calculated
AT1G18290	0.528082	18.8036	calculated
AT1G18300	0.604519	20.2812	calculated
AT1G18310	0.70592	20.4484	calculated
AT1G18320	0.639203	20.9453	calculated
AT1G18330	0.51315	18.6352	calculated
AT1G18335	0.754655	18.6558	calculated
AT1G18340	0.220519	20.107	predicted
AT1G18350	0.637404	19.6537	calculated
AT1G18360	0.717178	18.1655	predicted
AT1G18370	0.912071	18.0139	calculated
AT1G18390	0.964129	16.195	predicted
AT1G18400	0.600198	17.1005	calculated
AT1G18410	0.841552	19.3205	calculated
AT1G18420	0.799072	20.5172	calculated
AT1G18440	0.525748	20.8095	predicted
AT1G18450	0.90041	20.6496	calculated
AT1G18460	0.767849	17.8953	predicted
AT1G18470	0.757526	15.9817	predicted
AT1G18480	0.604634	21.4772	predicted
AT1G18485	0.82791	17.3401	calculated
AT1G18486	0.592438	20.2044	calculated
AT1G18490	-0.192896	24.7841	predicted
AT1G18500	0.390563	23.5233	predicted
AT1G18510	0.604035	19.4876	calculated
AT1G18520	0.631902	20.078	calculated
AT1G18530	0.390039	22.5679	calculated
AT1G18540	0.324327	26.7801	predicted
AT1G18550	0.816717	18.4237	calculated
AT1G18560	0.963562	18.421	predicted
AT1G18570	0.542915	19.5825	calculated
AT1G18580	0.712756	21.3635	predicted
AT1G18590	1.07135	20.4872	predicted
AT1G18600	-0.389904	20.1206	predicted
AT1G18610	0.669676	20.7563	predicted
AT1G18620	0.841728	14.7153	predicted
AT1G18630	0.748963	22.6549	predicted
AT1G18640	0.292476	24.4824	predicted
AT1G18650	0.636832	22.6858	predicted
AT1G18660	0.558459	21.2022	predicted
AT1G18670	0.646669	18.6438	calculated
AT1G18680	0.491648	19.8099	predicted
AT1G18690	0.969646	16.5503	predicted
AT1G18700	-0.449816	26.0369	predicted
AT1G18710	0.575981	18.2774	calculated
AT1G18720	0.661784	20.8883	predicted
AT1G18730	0.854519	17.6761	predicted
AT1G18740	-0.390231	24.6561	predicted
AT1G18750	0.398397	15.9891	calculated
AT1G18760	0.492867	20.7284	calculated
AT1G18770	0.536442	20.1921	calculated
AT1G18773	0.544758	21.4838	calculated
AT1G18800	1.06405	18.6516	predicted
AT1G18810	0.437085	17.5975	calculated
AT1G18830	0.830593	19.2658	calculated
AT1G18835	0.446624	18.7489	calculated
AT1G18840	0.754376	19.0661	predicted
AT1G18850	1.0619	17.6624	predicted
AT1G18860	0.617299	17.7386	calculated
AT1G18870	0.900452	20.0037	calculated
AT1G18880	1.41252	14.4637	predicted
AT1G18890	0.447849	22.1262	predicted
AT1G18900	0.761915	18.6762	calculated
AT1G18910	0.79725	16.7609	calculated
AT1G18940	0.709226	18.3635	calculated
AT1G18950	0.0573946	22.1564	predicted
AT1G18960	0.607069	19.1025	calculated
AT1G18970	0.621897	22.4153	calculated
AT1G18980	0.662062	23.4018	calculated
AT1G18990	0.701665	18.9829	calculated
AT1G19000	0.598472	16.6958	predicted
AT1G19010	0.684757	19.0629	calculated
AT1G19020	0.612096	20.7833	calculated
AT1G19025	0.686022	17.6748	calculated
AT1G19050	0.602663	18.9588	calculated
AT1G19060	0.671172	21.5791	calculated
AT1G19070	0.474993	20.242	calculated
AT1G19080	0.68385	19.6172	calculated
AT1G19090	0.72639	18.6068	calculated
AT1G19100	0.0882326	19.5407	predicted
AT1G19110	0.0887544	24.0159	predicted
AT1G19115	0.629942	18.4099	calculated
AT1G19120	0.10971	20.8598	predicted
AT1G19130	0.41811	25.0051	predicted
AT1G19140	0.99836	21.2559	predicted
AT1G19150	0.611712	20.1992	calculated
AT1G19160	0.758847	20.1965	calculated
AT1G19170	1.64701	15.8904	predicted
AT1G19180	0.511504	19.32	calculated
AT1G19190	1.21472	19.6104	predicted
AT1G19200	0.711213	19.7439	calculated
AT1G19210	0.472435	20.8828	calculated
AT1G19220	0.712814	18.3463	predicted
AT1G19230	1.0414	17.7951	calculated
AT1G19240	-0.0027787	23.5404	predicted
AT1G19250	0.734063	19.027	calculated
AT1G19270	0.610776	15.7512	predicted
AT1G19290	-0.20652	18.0748	predicted
AT1G19300	0.210501	18.7443	predicted
AT1G19310	0.40455	20.0191	calculated
AT1G19320	0.618898	22.0365	calculated
AT1G19330	0.557908	18.906	calculated
AT1G19340	0.645497	19.0943	calculated
AT1G19350	0.494768	18.4631	predicted
AT1G19360	0.495129	23.2118	predicted
AT1G19370	-0.595814	25.2135	predicted
AT1G19380	0.52623	20.8376	calculated
AT1G19394	0.530477	20.3863	calculated
AT1G19396	0.565168	16.5717	calculated
AT1G19397	0.541016	18.7951	calculated
AT1G19400	0.395259	17.681	predicted
AT1G19410	0.698178	19.3395	calculated
AT1G19430	0.404826	22.0188	predicted
AT1G19440	0.360747	19.4845	predicted
AT1G19450	0.322846	23.6692	predicted
AT1G19460	0.672047	20.1511	calculated
AT1G19480	-0.489245	23.7018	predicted
AT1G19485	0.220071	18.564	predicted
AT1G19490	0.660018	16.1383	predicted
AT1G19500	0.673511	20.6258	calculated
AT1G19510	0.556409	19.5958	calculated
AT1G19520	0.757241	21.3048	predicted
AT1G19530	0.546687	19.6139	calculated
AT1G19540	0.890825	21.7996	calculated
AT1G19550	0.510543	23.0759	calculated
AT1G19565	0.479868	19.4229	calculated
AT1G19570	0.831717	22.496	calculated
AT1G19580	0.251829	26.5825	predicted
AT1G19600	1.04842	16.0472	predicted
AT1G19610	0.498342	18.8941	calculated
AT1G19620	0.408408	19.6694	calculated
AT1G19630	0.794851	18.6715	calculated
AT1G19640	0.675685	19.7852	calculated
AT1G19650	-0.475896	20.6415	predicted
AT1G19660	0.680105	16.9499	predicted
AT1G19670	0.44164	25.3164	predicted
AT1G19680	0.503085	18.2372	calculated
AT1G19690	0.387474	21.4601	predicted
AT1G19700	0.605457	18.9277	predicted
AT1G19710	0.896686	16.8024	predicted
AT1G19715	0.0216784	17.2002	predicted
AT1G19720	1.01453	17.7334	predicted
AT1G19730	0.667177	22.7958	predicted
AT1G19740	0.379701	18.2658	predicted
AT1G19750	0.715492	20.5401	calculated
AT1G19770	0.381419	19.8117	predicted
AT1G19780	0.899463	17.3131	calculated
AT1G19790	0.395417	20.2627	calculated
AT1G19800	0.429817	22.226	predicted
AT1G19830	0.737624	20.0542	calculated
AT1G19835	0.96962	17.8813	predicted
AT1G19840	0.573264	19.2114	calculated
AT1G19850	0.841013	15.279	predicted
AT1G19860	-0.275808	23.9092	predicted
AT1G19870	1.00977	17.8879	predicted
AT1G19880	1.32773	19.3613	predicted
AT1G19890	0.711578	21.3444	calculated
AT1G19900	0.756233	20.5522	calculated
AT1G19910	0.512357	23.8093	calculated
AT1G19920	0.16734	26.1941	predicted
AT1G19940	0.893078	20.728	predicted
AT1G19950	1.08449	17.0802	predicted
AT1G19960	0.469564	20.6338	calculated
AT1G19970	0.696231	20.0729	calculated
AT1G19980	-0.424795	20.4636	predicted
AT1G19990	0.938242	17.3537	predicted
AT1G20010	0.208326	27.1188	predicted
AT1G20020	1.10763	20.8281	predicted
AT1G20030	0.466811	20.0954	calculated
AT1G20050	0.396321	25.5799	predicted
AT1G20060	0.897316	18.0997	calculated
AT1G20065	0.578185	19.6958	calculated
AT1G20070	0.452639	19.9557	calculated
AT1G20080	0.921522	20.0226	calculated
AT1G20090	0.677779	19.0158	predicted
AT1G20100	0.509264	18.3911	calculated
AT1G20110	0.155125	24.0603	predicted
AT1G20120	0.690279	19.6096	calculated
AT1G20130	0.751339	19.7386	calculated
AT1G20132	0.772296	19.9906	calculated
AT1G20135	0.758921	20.2314	calculated
AT1G20140	0.426482	20.8194	predicted
AT1G20160	0.583443	21.4245	predicted
AT1G20180	0.686908	16.9892	calculated
AT1G20190	0.513633	22.0212	calculated
AT1G20200	-0.0338874	27.7682	predicted
AT1G20220	0.455237	24.0579	predicted
AT1G20225	0.949114	21.3307	predicted
AT1G20230	0.864633	17.8133	calculated
AT1G20240	0.798872	19.3068	calculated
AT1G20260	0.9102	16.2761	predicted
AT1G20270	0.965888	20.3749	predicted
AT1G20280	0.542658	20.4286	calculated
AT1G20290	0.777429	20.9336	calculated
AT1G20300	1.83376	13.9406	predicted
AT1G20310	0.558014	18.7209	calculated
AT1G20320	0.735538	17.4334	calculated
AT1G20330	0.472913	24.338	predicted
AT1G20340	0.482272	26.8037	predicted
AT1G20350	0.495552	20.1223	calculated
AT1G20370	0.0901046	23.2619	predicted
AT1G20380	0.846395	16.7546	predicted
AT1G20400	0.495789	21.1358	calculated
AT1G20410	1.28624	18.511	predicted
AT1G20430	0.0444528	22.9152	predicted
AT1G20440	0.674215	20.9404	predicted
AT1G20450	0.499761	22.9773	predicted
AT1G20460	0.596581	16.7906	calculated
AT1G20470	0.460664	17.9488	calculated
AT1G20480	1.01323	19.7981	predicted
AT1G20490	0.764988	19.8411	calculated
AT1G20500	0.858373	21.3226	calculated
AT1G20510	0.368567	23.5785	predicted
AT1G20520	0.70909	18.6901	calculated
AT1G20530	0.695654	17.0741	calculated
AT1G20540	-0.0542457	23.4163	predicted
AT1G20550	0.615551	17.1958	predicted
AT1G20560	0.53985	22.882	predicted
AT1G20570	0.796669	19.7463	calculated
AT1G20575	0.155658	23.1873	predicted
AT1G20580	0.707732	20.6301	calculated
AT1G20610	0.758579	19.0439	calculated
[truncated: 23,286 more rows]
