# Supplementary material for: Inferring protein from transcript abundances using convolutional neural networks
Source: BioData Min. 2025 Feb 27;18:18. doi: 10.1186/s13040-025-00434-z (PMC11866710; doi:10.1186/s13040-025-00434-z)
Supplement: Supplementary file 6 — Supplementary Material 6: Source Code. [file 13040_2025_434_MOESM6_ESM.zip]

Archive with 36 entries (36 files):
- 9-tables.py
- __MACOSX/._9-tables.py
- 1-1-preprocess.py
- __MACOSX/._1-1-preprocess.py
- 1-2-merge.py
- __MACOSX/._1-2-merge.py
- 2-preexperiments.py
- __MACOSX/._2-preexperiments.py
- 3-experiments.py
- __MACOSX/._3-experiments.py
- 3-experiments.sh
- __MACOSX/._3-experiments.sh
- 4-1-predict-all.py
- __MACOSX/._4-1-predict-all.py
- 4-1-predict-all.sh
- __MACOSX/._4-1-predict-all.sh
- 4-2-validate-all.py
- __MACOSX/._4-2-validate-all.py
- 4-2-validate-all.sh
- __MACOSX/._4-2-validate-all.sh
- 4-3-evaluate-merge.py
- __MACOSX/._4-3-evaluate-merge.py
- 4-4-clusters.py
- __MACOSX/._4-4-clusters.py
- 5-preprocess-tpm.py
- __MACOSX/._5-preprocess-tpm.py
- 6-preexperiments-tpm.py
- __MACOSX/._6-preexperiments-tpm.py
- 6-preexperiments-tpm.sh
- __MACOSX/._6-preexperiments-tpm.sh
- 7-experiments-tpm.py
- __MACOSX/._7-experiments-tpm.py
- 7-experiments-tpm.sh
- __MACOSX/._7-experiments-tpm.sh
- 8-figures.py
- __MACOSX/._8-figures.py
