# Supplementary material for: Inferring protein from transcript abundances using convolutional neural networks
Source: BioData Min. 2025 Feb 27;18:18. doi: 10.1186/s13040-025-00434-z (PMC11866710; doi:10.1186/s13040-025-00434-z)
Supplement: Supplementary file 6 — Supplementary Material 6: Source Code. [file 13040_2025_434_MOESM6_ESM.zip › 9-tables.py]

import  glob    as  glob
import  numpy   as  np
import  scipy   as  scipy

species_1       =   "human"
species_2       =   "arabidopsis"

repeats         =   5
samples         =   10

data_1          =   np.load( species_1 + "/data.npz" )
data_2          =   np.load( species_2 + "/data.npz" )

go_1            =   np.load( species_1 + "/go.npy" )
go_2            =   np.load( species_2 + "/go.npy" )

names_1         =   data_1[ "names" ]
names_2         =   data_2[ "names" ]

seed_1          =   data_1[ "seed"  ]
seed_2          =   data_2[ "seed"  ]

TPM_1           =   data_1[ "TPM"   ]
TPM_2           =   data_2[ "TPM"   ]

iBAQ_1          =   data_1[ "iBAQ"  ]
iBAQ_2          =   data_2[ "iBAQ"  ]

valid_TPM_1     =   np.isfinite( TPM_1 )
valid_TPM_2     =   np.isfinite( TPM_2 )

valid_iBAQ_1    =   np.isfinite( iBAQ_1 )
valid_iBAQ_2    =   np.isfinite( iBAQ_2 )

valid_pairs_1   =   np.isfinite( TPM_1 + iBAQ_1 )
valid_pairs_2   =   np.isfinite( TPM_2 + iBAQ_2 )

filter_1        =   np.sum( valid_pairs_1, axis = 1 ) > 20
filter_2        =   np.sum( valid_pairs_2, axis = 1 ) > 20

filter_id_1     =   np.where( filter_1 )[ 0 ]
filter_id_2     =   np.where( filter_2 )[ 0 ]

experiment      =   1

linear_1        =   np.load( species_1 + "/" + str( experiment ).zfill( 3 ) + "/linear.npy" )
linear_2        =   np.load( species_2 + "/" + str( experiment ).zfill( 3 ) + "/linear.npy" )

mse_1           =   linear_1[ 0, filter_id_1 ]
mse_2           =   linear_2[ 0, filter_id_2 ]

b_1             =   linear_1[ 1, filter_id_1 ]
b_2             =   linear_2[ 1, filter_id_2 ]

a_1             =   linear_1[ 2, filter_id_1 ]
a_2             =   linear_2[ 2, filter_id_2 ]

r2_1            =   1 - mse_1 / np.nanvar( ( iBAQ_1 + 0 * TPM_1 )[ filter_id_1 ] )
r2_2            =   1 - mse_2 / np.nanvar( ( iBAQ_2 + 0 * TPM_2 )[ filter_id_2 ] )

index_1         =   ( a_1 < -0.2 ) * ( r2_1 >= 0.7 )
index_2         =   ( a_2 < -0.2 ) * ( r2_2 >= 0.7 )

table_1         =   np.asarray( [ names_1[ filter_id_1 ], a_1, b_1, r2_1 ], dtype = object )[ :, index_1 ]
table_2         =   np.asarray( [ names_2[ filter_id_2 ], a_2, b_2, r2_2 ], dtype = object )[ :, index_2 ]

sort_1          =   np.argsort( table_1[ 3 ] )[ : : -1 ]
sort_2          =   np.argsort( table_2[ 3 ] )[ : : -1 ]

_               =   np.savetxt( "table_1a.csv", table_1[ :, sort_1 ].T, fmt = "%s", delimiter = ",", header = "Gene,a,b,r2", comments = "" )
_               =   np.savetxt( "table_1b.csv", table_2[ :, sort_2 ].T, fmt = "%s", delimiter = ",", header = "Gene,a,b,r2", comments = "" )

experiment      =   201

mse_1           =   np.load( species_1 + "/" + str( experiment ) + "/" + "mean.npy" )
mse_2           =   np.load( species_2 + "/" + str( experiment ) + "/" + "mean.npy" )

r2_1            =   1 - mse_1 / np.nanvar( ( iBAQ_1 + 0 * TPM_1 )[ np.isfinite( mse_1 ) ] )
r2_2            =   1 - mse_2 / np.nanvar( ( iBAQ_2 + 0 * TPM_2 )[ np.isfinite( mse_2 ) ] )

index_1         =   r2_1 >= 0.8
index_2         =   r2_2 >= 0.8

table_1         =   np.asarray( [ names_1, r2_1 ], dtype = object )[ :, index_1 ]
table_2         =   np.asarray( [ names_2, r2_2 ], dtype = object )[ :, index_2 ]

sort_1          =   np.argsort( table_1[ 1 ] )[ : : -1 ]
sort_2          =   np.argsort( table_2[ 1 ] )[ : : -1 ]

_               =   np.savetxt( "table_2a.csv", table_1[ :, sort_1 ].T, fmt = "%s", delimiter = ",", header = "Gene,r2", comments = "" )
_               =   np.savetxt( "table_2b.csv", table_2[ :, sort_2 ].T, fmt = "%s", delimiter = ",", header = "Gene,r2", comments = "" )

experiment      =   1

filter_1        =   np.sum( valid_pairs_1, axis = 1 ) < 20
filter_2        =   np.sum( valid_pairs_2, axis = 1 ) < 20

linear_1        =   np.load( species_1 + "/" + str( experiment ).zfill( 3 ) + "/linear.npy" )
linear_2        =   np.load( species_2 + "/" + str( experiment ).zfill( 3 ) + "/linear.npy" )

table_1         =   linear_1[ [ 2, 1 ] ].T
table_2         =   linear_2[ [ 2, 1 ] ].T

predictions_1   =   np.load( species_1 + "/predictions.npy" )
predictions_2   =   np.load( species_2 + "/predictions.npy" )

table_1[ filter_1 ]     =   np.nanmean( np.nanmean( predictions_1, axis = 1 ), axis = 1 )
table_2[ filter_2 ]     =   np.nanmean( np.nanmean( predictions_2, axis = 1 ), axis = 1 )

header          =   np.asarray( [ "predicted", "calculated" ] )

source_1        =   header[ np.asarray( filter_1, int ) ]
source_2        =   header[ np.asarray( filter_2, int ) ]

_               =   np.savetxt( "table_3a.csv", np.concatenate( [ names_1[ :, np.newaxis ].T, table_1.T, source_1[ :, np.newaxis ].T ] ).T, fmt = "%s", delimiter = ",", header = "Gene,a,b,source", comments = "" )
_               =   np.savetxt( "table_3b.csv", np.concatenate( [ names_2[ :, np.newaxis ].T, table_2.T, source_2[ :, np.newaxis ].T ] ).T, fmt = "%s", delimiter = ",", header = "Gene,a,b,source", comments = "" )

hist_1          =   [ np.nanmean( ( 0 * iBAQ_1 + TPM_1 )[ filter_id_1 ], axis = 1 ), np.nanvar( ( 0 * iBAQ_1 + TPM_1 )[ filter_id_1 ], axis = 1 ), np.nanvar( ( iBAQ_1 + 0 * TPM_1 )[ filter_id_1 ], axis = 1 ) ]
hist_2          =   [ np.nanmean( ( 0 * iBAQ_2 + TPM_2 )[ filter_id_2 ], axis = 1 ), np.nanvar( ( 0 * iBAQ_2 + TPM_2 )[ filter_id_2 ], axis = 1 ), np.nanvar( ( iBAQ_2 + 0 * TPM_2 )[ filter_id_2 ], axis = 1 ) ]

man_1           =   scipy.stats.mannwhitneyu( hist_1[ 1 ], hist_2[ 1 ] )
man_2           =   scipy.stats.mannwhitneyu( hist_1[ 2 ], hist_2[ 2 ] )

experiment      =   201

hist_1          =   np.load( species_1 + "/" + str( experiment ) + "/hist.npy" )[ 1 ]
hist_2          =   np.load( species_2 + "/" + str( experiment ) + "/hist.npy" )[ 1 ]

experiment      =   202

hist_3          =   np.concatenate( [ np.load( entry )[ 1 ] for entry in glob.glob( species_1 + "/" + str( experiment ) + "/hist*.npy" ) ] )
hist_4          =   np.concatenate( [ np.load( entry )[ 1 ] for entry in glob.glob( species_2 + "/" + str( experiment ) + "/hist*.npy" ) ] )

man_3           =   scipy.stats.mannwhitneyu( hist_1, hist_3 )
man_4           =   scipy.stats.mannwhitneyu( hist_2, hist_4 )

_               =   np.savetxt( "table_4.csv", [ man_1.pvalue, man_2.pvalue, man_3.pvalue, man_4.pvalue ], fmt = "%s", delimiter = "," )
