# Supplementary material for: Inferring protein from transcript abundances using convolutional neural networks
Source: BioData Min. 2025 Feb 27;18:18. doi: 10.1186/s13040-025-00434-z (PMC11866710; doi:10.1186/s13040-025-00434-z)
Supplement: Supplementary file 6 — Supplementary Material 6: Source Code. [file 13040_2025_434_MOESM6_ESM.zip › 1-1-preprocess.py]

import  Bio.SeqIO   as  SeqIO
import  numpy       as  np
import  os          as  os
import  pandas      as  pd
import  re          as  re

#https://www.embopress.org/action/downloadSupplement?doi=10.15252%2Fmsb.20188503&file=msb188503-sup-0003-TableEV1.zip
#https://www.embopress.org/action/downloadSupplement?doi=10.15252%2Fmsb.20188503&file=msb188503-sup-0004-TableEV2.zip
#https://ftp.ensembl.org/pub/release-83/fasta/homo_sapiens/cds/Homo_sapiens.GRCh38.cds.all.fa.gz
#https://ftp.ensembl.org/pub/release-83/fasta/homo_sapiens/pep/Homo_sapiens.GRCh38.pep.all.fa.gz
#https://ftp.ensembl.org/pub/release-83/fasta/homo_sapiens/cdna/Homo_sapiens.GRCh38.cdna.all.fa.gz

data1               =   pd.read_excel( "Table_EV1.xlsx", sheet_name = "C. Genes", header = None )
data2               =   pd.read_excel( "Table_EV2.xlsx", sheet_name = "B. Genes", header = None )

names1              =   np.asarray( data1.loc[ 1 : , 0 ], dtype = "<U15" )
names2              =   np.asarray( data2.loc[ 1 : , 0 ], dtype = "<U15" )

names               =   np.unique( np.concatenate( ( names1, names2 ) ) )

iBAQ                =   np.asarray( data1.loc[ 1 : , 2 : 30 ], float )
FPKM                =   np.asarray( data2.loc[ 1 : , 2 : 30 ], float )

iBAQ                =   { gene:value for ( gene, value ) in zip( names1, iBAQ ) }
FPKM                =   { gene:value for ( gene, value ) in zip( names2, FPKM ) }

iBAQ                =   np.asarray( [ iBAQ.get( gene, np.zeros( 29 ) ) for gene in names ] )
FPKM                =   np.asarray( [ FPKM.get( gene, np.zeros( 29 ) ) for gene in names ] )

iBAQ                =   np.log2( iBAQ + 1 )
TPM                 =   FPKM / np.sum( FPKM, axis = 0, keepdims = True ) * 1E6
TPM                 =   np.log2( TPM + 1 )

iBAQ[ iBAQ == 0 ]   =   np.nan
TPM [ TPM  == 0 ]   =   np.nan

repeats             =   5
seed                =   [ np.random.choice( TPM.shape[ -1 ], TPM.shape[ -1 ], replace = False ) for i in range( repeats ) ]

cdna                =   SeqIO.to_dict( SeqIO.parse( "Homo_sapiens.GRCh38.cdna.all.fa", "fasta" ) )
cds                 =   SeqIO.to_dict( SeqIO.parse( "Homo_sapiens.GRCh38.cds.all.fa" , "fasta" ) )
pep                 =   SeqIO.to_dict( SeqIO.parse( "Homo_sapiens.GRCh38.pep.all.fa" , "fasta" ) )

link_data           =   pd.read_excel( "Table_EV2.xlsx", sheet_name = "A. Transcripts", header = None )
transcripts         =   np.asarray( link_data.loc[ 1 : , 0 ], dtype = "<U15" )
genes               =   np.asarray( link_data.loc[ 1 : , 2 ], dtype = "<U15" )
sum_values          =   np.sum( np.log2( np.asarray( link_data.loc[ 1 : , 4 : 32 ], float ) + 1 ), axis = 1 )
link_data           =   np.asarray( [ genes, transcripts, sum_values ], dtype = object ).T
sort                =   link_data[ np.argsort( link_data[ :, 2 ] )[ : : -1 ], : ]
unique              =   np.unique( sort[ :, 0 ], return_index = True )[ 1 ]
link                =   sort[ unique, 0 : 2 ]
filtered            =   np.asarray( [ name in link[ :, 0 ] for name in names ] )

names               =   names[ filtered ]
iBAQ                =   iBAQ [ filtered ]
TPM                 =   TPM  [ filtered ]

link                =   np.asarray( [ pair for pair in link if pair[ 0 ] in names ] )

cdna                =   { re.search( "ENST.*?\.", cdna[ gene ].description )[ 0 ][ : -1 ]:cdna[ gene ] for gene in cdna }
cds                 =   { re.search( "ENST.*?\.",  cds[ gene ].description )[ 0 ][ : -1 ]: cds[ gene ] for gene in  cds }
pep                 =   { re.search( "ENST.*?\.",  pep[ gene ].description )[ 0 ][ : -1 ]: pep[ gene ] for gene in  pep }

cdna                =   { gene:str( cdna[ transcript ].seq ) for gene, transcript in link }
cds                 =   { gene:str(  cds[ transcript ].seq ) for gene, transcript in link }
pep                 =   { gene:str(  pep[ transcript ].seq ) for gene, transcript in link }

cdna                =   { gene:cdna[ gene ] for gene in names }
cds                 =   { gene:cds [ gene ] for gene in names }
pep                 =   { gene:pep [ gene ] for gene in names }

cdna                =   np.asarray( list( cdna.items( ) ), str )[ :, 1 ]
cds                 =   np.asarray( list( cds .items( ) ), str )[ :, 1 ]
pep                 =   np.asarray( list( pep .items( ) ), str )[ :, 1 ]

match               =   np.asarray( [ [ a.find( b ), len( b ) ] for a, b in zip( cdna, cds ) ] )
match               =   np.asarray( [ match[ :, 0 ] * ( match[ :, 0 ] > 0 ), match[ :, 1 ] * ( match[ :, 0 ] > 0 ) ] ).T

utr5                =   np.asarray( [ cdna[ i ][       : a ] for i, ( a, b ) in enumerate( match ) ] )
utr3                =   np.asarray( [ cdna[ i ][ a + b :   ] for i, ( a, b ) in enumerate( match ) ] )

filtered            =   ( np.vectorize( len )( cds  ) < 20000 ) * ( np.vectorize( len )( utr5 ) < 20000 ) * ( np.vectorize( len )( utr3 ) < 20000 )

names               =   names[ filtered ]
iBAQ                =   iBAQ [ filtered ]
TPM                 =   TPM  [ filtered ]

utr5                =   np.asarray( np.asarray( utr5 [ filtered ], object ), str )
utr3                =   np.asarray( np.asarray( utr3 [ filtered ], object ), str )
cds                 =   np.asarray( np.asarray( cds  [ filtered ], object ), str )
pep                 =   np.asarray( np.asarray( pep  [ filtered ], object ), str )

utr5_max            =   np.max( np.vectorize( len )( utr5 ) )
utr3_max            =   np.max( np.vectorize( len )( utr3 ) )
cds_max             =   np.max( np.vectorize( len )( cds  ) )
pep_max             =   np.max( np.vectorize( len )( pep  ) )

utr5_pad            =   np.char.ljust( utr5, utr5_max )
utr3_pad            =   np.char.ljust( utr3, utr3_max )
cds_pad             =   np.char.ljust( cds ,  cds_max )
pep_pad             =   np.char.ljust( pep ,  pep_max )

start_pad           =   np.char.rjust( utr5, utr5_max )
stop_pad            =   np.char.rjust( cds ,  cds_max )

start_pad           =   np.asarray( [ a[ -12 : ] + b[ : 15 ] for a, b in zip( start_pad,  cds_pad ) ] )
stop_pad            =   np.asarray( [ a[ -15 : ] + b[ : 12 ] for a, b in zip(  stop_pad, utr3_pad ) ] )

utr5_list           =   np.asarray( [ list( seq ) for seq in utr5_pad ] )
utr3_list           =   np.asarray( [ list( seq ) for seq in utr3_pad ] )
cds_list            =   np.asarray( [ list( seq ) for seq in  cds_pad ] )
pep_list            =   np.asarray( [ list( seq ) for seq in  pep_pad ] )

start_list          =   np.asarray( [ list( seq ) for seq in start_pad ] )
stop_list           =   np.asarray( [ list( seq ) for seq in  stop_pad ] )

utr5_sparse         =   np.transpose( [ utr5_list == "A", utr5_list == "C", utr5_list == "G", utr5_list == "T" ], [ 1, 2, 0 ] )
utr3_sparse         =   np.transpose( [ utr3_list == "A", utr3_list == "C", utr3_list == "G", utr3_list == "T" ], [ 1, 2, 0 ] )
cds_sparse          =   np.transpose( [ cds_list  == "A", cds_list  == "C", cds_list  == "G", cds_list  == "T" ], [ 1, 2, 0 ] )
pep_sparse          =   np.transpose( [ pep_list  == "A", pep_list  == "C", pep_list  == "D", pep_list  == "E",
                                        pep_list  == "F", pep_list  == "G", pep_list  == "H", pep_list  == "I",
                                        pep_list  == "K", pep_list  == "L", pep_list  == "M", pep_list  == "N",
                                        pep_list  == "P", pep_list  == "Q", pep_list  == "R", pep_list  == "S",
                                        pep_list  == "T", pep_list  == "V", pep_list  == "W", pep_list  == "Y" ], [ 1, 2, 0 ] )

start_sparse        =   np.transpose( [ start_list == "A", start_list == "C", start_list == "G", start_list == "T" ], [ 1, 2, 0 ] )
stop_sparse         =   np.transpose( [ stop_list  == "A", stop_list  == "C", stop_list  == "G", stop_list  == "T" ], [ 1, 2, 0 ] )

utr5_count          =   np.sum( utr5_sparse, axis = 1 )
utr3_count          =   np.sum( utr3_sparse, axis = 1 )
pep_count           =   np.sum( pep_sparse,  axis = 1 )

codons              =   [ "AAA", "AAC", "AAG", "AAT", "ACA", "ACC", "ACG", "ACT", "AGA", "AGC", "AGG", "AGT", "ATA", "ATC", "ATG", "ATT",
                          "CAA", "CAC", "CAG", "CAT", "CCA", "CCC", "CCG", "CCT", "CGA", "CGC", "CGG", "CGT", "CTA", "CTC", "CTG", "CTT",
                          "GAA", "GAC", "GAG", "GAT", "GCA", "GCC", "GCG", "GCT", "GGA", "GGC", "GGG", "GGT", "GTA", "GTC", "GTG", "GTT",
                          "TAA", "TAC", "TAG", "TAT", "TCA", "TCC", "TCG", "TCT", "TGA", "TGC", "TGG", "TGT", "TTA", "TTC", "TTG", "TTT" ]

codons_list         =   [ np.asarray( [ seq[ triple : triple + 3 ] for triple in range( 0, len( seq ), 3 ) ] ) for seq in cds ]
codons1_list        =   [ np.asarray( [ seq[ triple : triple + 3 ] for triple in range( 1, len( seq ), 3 ) ] ) for seq in cds ]
codons2_list        =   [ np.asarray( [ seq[ triple : triple + 3 ] for triple in range( 2, len( seq ), 3 ) ] ) for seq in cds ]

codons_count        =   np.asarray( [ [ np.sum( seq == codon ) for codon in codons ] for seq in codons_list  ] )
codons1_count       =   np.asarray( [ [ np.sum( seq == codon ) for codon in codons ] for seq in codons1_list ] )
codons2_count       =   np.asarray( [ [ np.sum( seq == codon ) for codon in codons ] for seq in codons2_list ] )

_                   =   np.savez_compressed( "human\data.npz",          names = names, seed = seed, TPM = TPM, iBAQ = iBAQ,
                                                                        utr5_sparse = utr5_sparse, utr3_sparse = utr3_sparse, cds_sparse = cds_sparse, pep_sparse = pep_sparse,
                                                                        start_sparse = start_sparse, stop_sparse = stop_sparse,
                                                                        utr5_count = utr5_count, utr3_count = utr3_count, pep_count = pep_count,
                                                                        codons_count = codons_count, codons1_count = codons1_count, codons2_count = codons2_count )


#https://static-content.springer.com/esm/art%3A10.1038%2Fs41586-020-2094-2/MediaObjects/41586_2020_2094_MOESM4_ESM.xlsx
#https://www.arabidopsis.org/download_files/Genes/Araport11_genome_release/Araport11_blastsets/archived/2016/Araport11_genes.201606.cds.fasta.gz
#https://www.arabidopsis.org/download_files/Genes/Araport11_genome_release/Araport11_blastsets/archived/2016/Araport11_genes.201606.pep.fasta.gz
#https://www.arabidopsis.org/download_files/Sequences/Araport11_blastsets/Araport11_5_utr_20220914.gz
#https://www.arabidopsis.org/download_files/Sequences/Araport11_blastsets/Araport11_3_utr_20220914.gz

data                =   pd.read_excel( "41586_2020_2094_MOESM4_ESM.xlsx", sheet_name = "gene expression", header = None )

names               =   np.asarray( data.loc[ 2 : , 1 ], dtype = "<U11" )

replace             =   names == "AT1G77080.1"
names[ replace ]    =   "AT1G77080.2"

iBAQ                =   np.asarray( data.loc[ 2 : , 31 : 60 ], float )
TPM                 =   np.asarray( data.loc[ 2 : , 61 : 90 ], float )

repeats             =   5
seed                =   [ np.random.choice( TPM.shape[ -1 ], TPM.shape[ -1 ], replace = False ) for i in range( repeats ) ]

utr5                =   SeqIO.to_dict( SeqIO.parse( "Araport11_5_utr_20220504", "fasta" ) )
utr3                =   SeqIO.to_dict( SeqIO.parse( "Araport11_3_utr_20220504", "fasta" ) )
cds                 =   SeqIO.to_dict( SeqIO.parse( "Araport11_genes.201606.cds.fasta", "fasta" ) )
pep                 =   SeqIO.to_dict( SeqIO.parse( "Araport11_genes.201606.pep.fasta", "fasta" ) )

utr5                =   { gene:str( utr5[ gene ].seq ) for gene in utr5 }
utr3                =   { gene:str( utr3[ gene ].seq ) for gene in utr3 }
cds                 =   { gene:str( cds [ gene ].seq ) for gene in cds  }
pep                 =   { gene:str( pep [ gene ].seq ) for gene in pep  }

utr5                =   { gene:utr5.get( gene, "" ) for gene in names }
utr3                =   { gene:utr3.get( gene, "" ) for gene in names }
cds                 =   { gene:cds[ gene ] for gene in names }
pep                 =   { gene:pep[ gene ] for gene in names }

utr5                =   np.asarray( list( utr5.items( ) ), str )[ :, 1 ]
utr3                =   np.asarray( list( utr3.items( ) ), str )[ :, 1 ]
cds                 =   np.asarray( list( cds .items( ) ), str )[ :, 1 ]
pep                 =   np.asarray( list( pep .items( ) ), str )[ :, 1 ]

utr5_max            =   np.max( np.vectorize( len )( utr5 ) )
utr3_max            =   np.max( np.vectorize( len )( utr3 ) )
cds_max             =   np.max( np.vectorize( len )( cds  ) )
pep_max             =   np.max( np.vectorize( len )( pep  ) )

utr5_pad            =   np.char.ljust( utr5, utr5_max )
utr3_pad            =   np.char.ljust( utr3, utr3_max )
cds_pad             =   np.char.ljust( cds ,  cds_max )
pep_pad             =   np.char.ljust( pep ,  pep_max )

start_pad           =   np.char.rjust( utr5, utr5_max )
stop_pad            =   np.char.rjust( cds ,  cds_max )

start_pad           =   np.asarray( [ a[ -12 : ] + b[ : 15 ] for a, b in zip( start_pad,  cds_pad ) ] )
stop_pad            =   np.asarray( [ a[ -15 : ] + b[ : 12 ] for a, b in zip(  stop_pad, utr3_pad ) ] )

utr5_list           =   np.asarray( [ list( seq ) for seq in utr5_pad ] )
utr3_list           =   np.asarray( [ list( seq ) for seq in utr3_pad ] )
cds_list            =   np.asarray( [ list( seq ) for seq in  cds_pad ] )
pep_list            =   np.asarray( [ list( seq ) for seq in  pep_pad ] )

start_list          =   np.asarray( [ list( seq ) for seq in start_pad ] )
stop_list           =   np.asarray( [ list( seq ) for seq in  stop_pad ] )

utr5_sparse         =   np.transpose( [ utr5_list == "A", utr5_list == "C", utr5_list == "G", utr5_list == "T" ], [ 1, 2, 0 ] )
utr3_sparse         =   np.transpose( [ utr3_list == "A", utr3_list == "C", utr3_list == "G", utr3_list == "T" ], [ 1, 2, 0 ] )
cds_sparse          =   np.transpose( [ cds_list  == "A", cds_list  == "C", cds_list  == "G", cds_list  == "T" ], [ 1, 2, 0 ] )
pep_sparse          =   np.transpose( [ pep_list  == "A", pep_list  == "C", pep_list  == "D", pep_list  == "E",
                                        pep_list  == "F", pep_list  == "G", pep_list  == "H", pep_list  == "I",
                                        pep_list  == "K", pep_list  == "L", pep_list  == "M", pep_list  == "N",
                                        pep_list  == "P", pep_list  == "Q", pep_list  == "R", pep_list  == "S",
                                        pep_list  == "T", pep_list  == "V", pep_list  == "W", pep_list  == "Y" ], [ 1, 2, 0 ] )

start_sparse        =   np.transpose( [ start_list == "A", start_list == "C", start_list == "G", start_list == "T" ], [ 1, 2, 0 ] )
stop_sparse         =   np.transpose( [ stop_list  == "A", stop_list  == "C", stop_list  == "G", stop_list  == "T" ], [ 1, 2, 0 ] )

utr5_count          =   np.sum( utr5_sparse, axis = 1 )
utr3_count          =   np.sum( utr3_sparse, axis = 1 )
pep_count           =   np.sum( pep_sparse,  axis = 1 )

codons              =   [ "AAA", "AAC", "AAG", "AAT", "ACA", "ACC", "ACG", "ACT", "AGA", "AGC", "AGG", "AGT", "ATA", "ATC", "ATG", "ATT",
                          "CAA", "CAC", "CAG", "CAT", "CCA", "CCC", "CCG", "CCT", "CGA", "CGC", "CGG", "CGT", "CTA", "CTC", "CTG", "CTT",
                          "GAA", "GAC", "GAG", "GAT", "GCA", "GCC", "GCG", "GCT", "GGA", "GGC", "GGG", "GGT", "GTA", "GTC", "GTG", "GTT",
                          "TAA", "TAC", "TAG", "TAT", "TCA", "TCC", "TCG", "TCT", "TGA", "TGC", "TGG", "TGT", "TTA", "TTC", "TTG", "TTT" ]

codons_list         =   [ np.asarray( [ seq[ triple : triple + 3 ] for triple in range( 0, len( seq ), 3 ) ] ) for seq in cds ]
codons1_list        =   [ np.asarray( [ seq[ triple : triple + 3 ] for triple in range( 1, len( seq ), 3 ) ] ) for seq in cds ]
codons2_list        =   [ np.asarray( [ seq[ triple : triple + 3 ] for triple in range( 2, len( seq ), 3 ) ] ) for seq in cds ]

codons_count        =   np.asarray( [ [ np.sum( seq == codon ) for codon in codons ] for seq in codons_list  ] )
codons1_count       =   np.asarray( [ [ np.sum( seq == codon ) for codon in codons ] for seq in codons1_list ] )
codons2_count       =   np.asarray( [ [ np.sum( seq == codon ) for codon in codons ] for seq in codons2_list ] )

_                   =   np.savez_compressed( "arabidopsis\data.npz",    names = names, seed = seed, TPM = TPM, iBAQ = iBAQ,
                                                                        utr5_sparse = utr5_sparse, utr3_sparse = utr3_sparse, cds_sparse = cds_sparse, pep_sparse = pep_sparse,
                                                                        start_sparse = start_sparse, stop_sparse = stop_sparse,
                                                                        utr5_count = utr5_count, utr3_count = utr3_count, pep_count = pep_count,
                                                                        codons_count = codons_count, codons1_count = codons1_count, codons2_count = codons2_count )
