# Supplementary material for: Inferring protein from transcript abundances using convolutional neural networks
Source: BioData Min. 2025 Feb 27;18:18. doi: 10.1186/s13040-025-00434-z (PMC11866710; doi:10.1186/s13040-025-00434-z)
Supplement: Supplementary file 6 — Supplementary Material 6: Source Code. [file 13040_2025_434_MOESM6_ESM.zip › 1-2-merge.py]

import  numpy       as  np

species_1           =   "human"
species_2           =   "arabidopsis"

data_1              =   np.load( species_1 + "\data.npz" )
data_2              =   np.load( species_2 + "\data.npz" )

filterid            =   np.sum( data_1[ "utr3_sparse"     ], axis = ( 1, 2 ) ) < 10000

names               =   np.concatenate( [ data_1[ "names"           ][ filterid ],
                                          data_2[ "names"           ] ] )
TPM                 =   np.concatenate( [ np.pad( data_1[ "TPM"             ][ filterid ], pad_width = ( ( 0, 0, ), (  0, 30 ) ), mode = "constant", constant_values = np.nan ),
                                          np.pad( data_2[ "TPM"             ][        : ], pad_width = ( ( 0, 0, ), ( 29, 0  ) ), mode = "constant", constant_values = np.nan ) ] )
iBAQ                =   np.concatenate( [ np.pad( data_1[ "iBAQ"            ][ filterid ], pad_width = ( ( 0, 0, ), (  0, 30 ) ), mode = "constant", constant_values = np.nan ),
                                          np.pad( data_2[ "iBAQ"            ][        : ], pad_width = ( ( 0, 0, ), ( 29, 0  ) ), mode = "constant", constant_values = np.nan ) ] )
utr5_sparse         =   np.concatenate( [ np.pad( data_1[ "utr5_sparse"     ][ filterid ], pad_width = ( ( 0, 0, ), (  0,     0 ), ( 0, 0 ) ), mode = "constant", constant_values = 0 ),
                                          np.pad( data_2[ "utr5_sparse"     ][        : ], pad_width = ( ( 0, 0, ), (  0,  978 ), ( 0, 0 ) ), mode = "constant", constant_values = 0 ) ] )
utr3_sparse         =   np.concatenate( [ np.pad( data_1[ "utr3_sparse"     ][ filterid ][ :, : 9963, : ], pad_width = ( ( 0, 0, ), (  0,     0 ), ( 0, 0 ) ), mode = "constant", constant_values = 0 ),
                                          np.pad( data_2[ "utr3_sparse"     ][        : ], pad_width = ( ( 0, 0, ), (  0, 6145 ), ( 0, 0 ) ), mode = "constant", constant_values = 0 ) ] )
cds_sparse          =   np.concatenate( [ np.pad( data_1[ "cds_sparse"      ][ filterid ], pad_width = ( ( 0, 0, ), (  0,     0 ), ( 0, 0 ) ), mode = "constant", constant_values = 0 ),
                                          np.pad( data_2[ "cds_sparse"      ][        : ], pad_width = ( ( 0, 0, ), (  0, 1491 ), ( 0, 0 ) ), mode = "constant", constant_values = 0 ) ] )
pep_sparse          =   np.concatenate( [ np.pad( data_1[ "pep_sparse"      ][ filterid ], pad_width = ( ( 0, 0, ), (  0,     0 ), ( 0, 0 ) ), mode = "constant", constant_values = 0 ),
                                          np.pad( data_2[ "pep_sparse"      ][        : ], pad_width = ( ( 0, 0, ), (  0,  497 ), ( 0, 0 ) ), mode = "constant", constant_values = 0 ) ] )
start_sparse        =   np.concatenate( [ data_1[ "start_sparse"    ],
                                          data_2[ "start_sparse"    ] ] )
stop_sparse         =   np.concatenate( [ data_1[ "stop_sparse"     ],
                                          data_2[ "stop_sparse"     ] ] )
utr5_count          =   np.concatenate( [ data_1[ "utr5_count"      ],
                                          data_2[ "utr5_count"      ] ] )
utr3_count          =   np.concatenate( [ data_1[ "utr3_count"      ],
                                          data_2[ "utr3_count"      ] ] )
pep_count           =   np.concatenate( [ data_1[ "pep_count"       ],
                                          data_2[ "pep_count"       ] ] )
codons_count        =   np.concatenate( [ data_1[ "codons_count"    ],
                                          data_2[ "codons_count"    ] ] )
codons1_count       =   np.concatenate( [ data_1[ "codons1_count"   ],
                                          data_2[ "codons1_count"   ] ] )
codons2_count       =   np.concatenate( [ data_1[ "codons2_count"   ],
                                          data_2[ "codons2_count"   ] ] )

_                   =   np.savez_compressed( "merge\data.npz",          names = names, TPM = TPM, iBAQ = iBAQ,
                                                                        utr5_sparse = utr5_sparse, utr3_sparse = utr3_sparse, cds_sparse = cds_sparse, pep_sparse = pep_sparse,
                                                                        start_sparse = start_sparse, stop_sparse = stop_sparse,
                                                                        utr5_count = utr5_count, utr3_count = utr3_count, pep_count = pep_count,
                                                                        codons_count = codons_count, codons1_count = codons1_count, codons2_count = codons2_count )
