# Supplementary material for: Inferring protein from transcript abundances using convolutional neural networks
Source: BioData Min. 2025 Feb 27;18:18. doi: 10.1186/s13040-025-00434-z (PMC11866710; doi:10.1186/s13040-025-00434-z)
Supplement: Supplementary file 6 — Supplementary Material 6: Source Code. [file 13040_2025_434_MOESM6_ESM.zip › 2-preexperiments.py]

import  numpy   as  np
import  os      as  os

species_1       =   "human"
species_2       =   "arabidopsis"

repeats         =   5
samples         =   10

data_1          =   np.load( species_1 + "/data.npz" )
data_2          =   np.load( species_2 + "/data.npz" )

seed_1          =   data_1[ "seed"  ]
seed_2          =   data_2[ "seed"  ]

TPM_1           =   data_1[ "TPM"   ]
TPM_2           =   data_2[ "TPM"   ]

iBAQ_1          =   data_1[ "iBAQ"  ]
iBAQ_2          =   data_2[ "iBAQ"  ]

valid_pairs_1   =   np.isfinite( TPM_1 + iBAQ_1 )
valid_pairs_2   =   np.isfinite( TPM_2 + iBAQ_2 )

filter_id_1     =   np.where( np.sum( valid_pairs_1, axis = 1 ) > 20 )[ 0 ]
filter_id_2     =   np.where( np.sum( valid_pairs_2, axis = 1 ) > 20 )[ 0 ]

order_1         =   np.transpose( [ np.roll( seed_1, seed_1.shape[ -1 ] * sample // samples, axis = 1 ) for sample in range( samples ) ], axes = ( 1, 0, 2 ) )
order_2         =   np.transpose( [ np.roll( seed_2, seed_2.shape[ -1 ] * sample // samples, axis = 1 ) for sample in range( samples ) ], axes = ( 1, 0, 2 ) )

train_1         =   order_1[ ..., : seed_1.shape[ -1 ] * ( samples - 1 ) // samples ]
train_2         =   order_2[ ..., : seed_2.shape[ -1 ] * ( samples - 1 ) // samples ]

test_1          =   order_1[ ..., seed_1.shape[ -1 ] * ( samples - 1 ) // samples : ]
test_2          =   order_2[ ..., seed_2.shape[ -1 ] * ( samples - 1 ) // samples : ]

experiment      =   1

out_1           =   species_1 + "/" + str( experiment ).zfill( 3 )
out_2           =   species_2 + "/" + str( experiment ).zfill( 3 )

_               =   os.makedirs( out_1 )
_               =   os.makedirs( out_2 )

power_exp       =   [ [ 0 ], [ 0, 1 ], [ 0, 1, 2 ], [ 0, 0.5 ] ]

for i, powers   in  enumerate( power_exp ):
    
    A_1             =   np.transpose( [ TPM_1 ** power for power in powers ], axes = ( 1, 2, 0 ) )
    A_2             =   np.transpose( [ TPM_2 ** power for power in powers ], axes = ( 1, 2, 0 ) )
    
    linalg_1        =   [ [ [   np.linalg.lstsq(
                                    A_1   [ entry, train_1[ repeat, sample ] ][ valid_pairs_1[ entry, train_1[ repeat, sample ] ] ],
                                    iBAQ_1[ entry, train_1[ repeat, sample ] ][ valid_pairs_1[ entry, train_1[ repeat, sample ] ] ],
                                    rcond = None
                                )[ 0 ] for entry in range( len( TPM_1 ) ) ] for sample in range( samples ) ] for repeat in range( repeats ) ]
    
    linalg_2        =   [ [ [   np.linalg.lstsq(
                                    A_2   [ entry, train_2[ repeat, sample ] ][ valid_pairs_2[ entry, train_2[ repeat, sample ] ] ],
                                    iBAQ_2[ entry, train_2[ repeat, sample ] ][ valid_pairs_2[ entry, train_2[ repeat, sample ] ] ],
                                    rcond = None
                                )[ 0 ] for entry in range( len( TPM_2 ) ) ] for sample in range( samples ) ] for repeat in range( repeats ) ]
    
    linalg_1        =   np.transpose( linalg_1, axes = ( 3, 0, 1, 2 ) )
    linalg_2        =   np.transpose( linalg_2, axes = ( 3, 0, 1, 2 ) )
    
    y_1             =   np.sum( [ linalg_1[ i, ..., np.newaxis ] * A_1[ np.newaxis, np.newaxis, ..., i ] for i in range( len( powers ) ) ], axis = 0 )
    y_2             =   np.sum( [ linalg_2[ i, ..., np.newaxis ] * A_2[ np.newaxis, np.newaxis, ..., i ] for i in range( len( powers ) ) ], axis = 0 )
    
    se_1            =   ( ( y_1 - iBAQ_1[ np.newaxis, np.newaxis, ... ] ) ** 2 )
    se_2            =   ( ( y_2 - iBAQ_2[ np.newaxis, np.newaxis, ... ] ) ** 2 )
    
    se_1            =   np.asarray( [ se_1[ repeat, sample, :, test_1[ repeat, sample ] ] for repeat in range( repeats ) for sample in range( samples ) ] )
    se_2            =   np.asarray( [ se_2[ repeat, sample, :, test_2[ repeat, sample ] ] for repeat in range( repeats ) for sample in range( samples ) ] )
    
    mse_1           =   np.nanmean( se_1[ ..., filter_id_1 ], axis = ( 1, 2 ) )
    mse_2           =   np.nanmean( se_2[ ..., filter_id_2 ], axis = ( 1, 2 ) )
    
    _               =   np.save( out_1 + "/mse_" + str( i ) + ".npy", mse_1 )
    _               =   np.save( out_2 + "/mse_" + str( i ) + ".npy", mse_2 )
    
    if i == 1:
        
        b_1             =   np.nanmean( linalg_1[ 0 ], axis = ( 0, 1 ) )
        b_2             =   np.nanmean( linalg_2[ 0 ], axis = ( 0, 1 ) )
        
        m_1             =   np.nanmean( linalg_1[ 1 ], axis = ( 0, 1 ) )
        m_2             =   np.nanmean( linalg_2[ 1 ], axis = ( 0, 1 ) )
        
        mse_1           =   np.nanmean( se_1, axis = ( 0, 1 ) )
        mse_2           =   np.nanmean( se_2, axis = ( 0, 1 ) )
        
        _               =   np.save( out_1 + "/linear.npy", [ mse_1, b_1, m_1 ] )
        _               =   np.save( out_2 + "/linear.npy", [ mse_2, b_2, m_2 ] )
        
        mse_1           =   [ np.nanmean( se_1[ ..., np.sum( valid_pairs_1, 1 ) == i ], axis = ( 1, 2 ) ) for i in range( 31 ) ]
        mse_2           =   [ np.nanmean( se_2[ ..., np.sum( valid_pairs_2, 1 ) == i ], axis = ( 1, 2 ) ) for i in range( 31 ) ]
        
        _               =   np.save( out_1 + "/tissues.npy", mse_1 )
        _               =   np.save( out_2 + "/tissues.npy", mse_2 )
