# Supplementary material for: Inferring protein from transcript abundances using convolutional neural networks
Source: BioData Min. 2025 Feb 27;18:18. doi: 10.1186/s13040-025-00434-z (PMC11866710; doi:10.1186/s13040-025-00434-z)
Supplement: Supplementary file 6 — Supplementary Material 6: Source Code. [file 13040_2025_434_MOESM6_ESM.zip › 3-experiments.py]

import  numpy       as  np
import  os          as  os
import  sys         as  sys
import  tensorflow  as  tf

species         =   str( sys.argv[ 1 ] )
experiment      =   int( sys.argv[ 2 ] )

repeats         =   5
samples         =   10

def myMSE( y_true, y_pred ):
    
    squared         =   tf.where( y_true > 0, tf.math.square( y_pred - y_true ), 0 )
    
    return              tf.math.reduce_sum( squared ) / tf.cast( tf.math.count_nonzero( y_true ), tf.float32 )

def create_model( experiment ):
    
    in_tpm          =   tf.keras.Input( ( None, ) )
    
    if   experiment in  [ 101, 102, 103 ]:
        
        in_codons_count =   tf.keras.Input( ( 64 ) )
        inputs          =   [ in_codons_count, in_tpm ]
        
        layer           =   tf.math.log( in_codons_count + 1 )
    
    elif experiment in  [ 111, 112 ]:
        
        in_nt_count     =   tf.keras.Input( (  4 ) )
        inputs          =   [ in_nt_count, in_tpm ]
        
        layer           =   tf.math.log( in_nt_count + 1 )
    
    elif experiment in  [ 113 ]:
        
        in_aa_count     =   tf.keras.Input( ( 20 ) )
        inputs          =   [ in_aa_count, in_tpm ]
        
        layer           =   tf.math.log( in_aa_count + 1 )
    
    elif experiment in  [ 121, 122, 123, 131, 132, 133 ]:
        
        in_sparse       =   tf.keras.Input( ( 15 + ( experiment % 10 ) * 4, 4 ) )
        inputs          =   [ in_sparse, in_tpm ]
        
        layer           =   tf.reshape( in_sparse, ( -1, ( 15 + ( experiment % 10 ) * 4 ) * 4 ) )
    
    elif experiment in  [ 141, 142, 143, 151, 152, 153, 161, 162, 163 ]:
        
        in_sparse       =   tf.keras.Input( ( None,  4 ) )
        inputs          =   [ in_sparse, in_tpm ]
        
        conv            =   tf.keras.layers.Conv1D( 16, ( 6 + ( experiment % 10 ) * 2 ), padding = "same", use_bias = False )( in_sparse )
        layer           =   tf.math.log( tf.math.reduce_sum( tf.nn.relu( tf.math.tanh( conv ) ), axis = 1 ) + 1 )
    
    elif experiment in  [ 171, 172, 173 ]:
        
        in_sparse       =   tf.keras.Input( ( None, 20 ) )
        inputs          =   [ in_sparse, in_tpm ]
        
        conv            =   tf.keras.layers.Conv1D( 16, ( 6 + ( experiment % 10 ) * 2 ), padding = "same", use_bias = False )( in_sparse )
        layer           =   tf.math.log( tf.math.reduce_sum( tf.nn.relu( tf.math.tanh( conv ) ), axis = 1 ) + 1 )
    
    elif experiment in  [ 181, 182, 183 ]:
            
        in_codons       =   tf.keras.Input( ( 64 ) )
        in_codons1      =   tf.keras.Input( ( 64 ) )
        in_codons2      =   tf.keras.Input( ( 64 ) )
        
        in_nt_utr5      =   tf.keras.Input( (  4 ) )
        in_nt_utr3      =   tf.keras.Input( (  4 ) )
        in_aa_pep       =   tf.keras.Input( ( 20 ) )
        
        in_start        =   tf.keras.Input( ( 27, 4 ) )
        in_stop         =   tf.keras.Input( ( 27, 4 ) )
        
        in_utr5         =   tf.keras.Input( ( None,  4 ) )
        in_utr3         =   tf.keras.Input( ( None,  4 ) )
        in_cds          =   tf.keras.Input( ( None,  4 ) )
        in_pep          =   tf.keras.Input( ( None, 20 ) )
        
        inputs          =   [   
                                in_codons, in_codons1, in_codons2, 
                                in_nt_utr5, in_nt_utr3, in_aa_pep,
                                in_start, in_stop,
                                in_utr5, in_utr3, in_cds, in_pep,
                                in_tpm
                            ]

        layer_codons    =   tf.math.log( in_codons  + 1 )
        layer_codons1   =   tf.math.log( in_codons1 + 1 )
        layer_codons2   =   tf.math.log( in_codons2 + 1 )
        
        layer_nt_utr5   =   tf.math.log( in_nt_utr5 + 1 )
        layer_nt_utr3   =   tf.math.log( in_nt_utr3 + 1 )
        layer_aa_pep    =   tf.math.log( in_aa_pep  + 1 )
        
        layer_start     =   tf.reshape( in_start, ( -1, 27 * 4 ) )
        layer_stop      =   tf.reshape( in_stop , ( -1, 27 * 4 ) )
        
        conv_utr5       =   tf.keras.layers.Conv1D( 16, 12, padding = "same", use_bias = False )( in_utr5 )
        conv_utr3       =   tf.keras.layers.Conv1D( 16, 12, padding = "same", use_bias = False )( in_utr3 )
        conv_cds        =   tf.keras.layers.Conv1D( 16, 12, padding = "same", use_bias = False )( in_cds  )
        conv_pep        =   tf.keras.layers.Conv1D( 16, 12, padding = "same", use_bias = False )( in_pep  )
        
        layer_utr5      =   tf.math.log( tf.math.reduce_sum( tf.nn.relu( tf.math.tanh( conv_utr5 ) ), axis = 1 ) + 1 )
        layer_utr3      =   tf.math.log( tf.math.reduce_sum( tf.nn.relu( tf.math.tanh( conv_utr3 ) ), axis = 1 ) + 1 )
        layer_cds       =   tf.math.log( tf.math.reduce_sum( tf.nn.relu( tf.math.tanh( conv_cds  ) ), axis = 1 ) + 1 )
        layer_pep       =   tf.math.log( tf.math.reduce_sum( tf.nn.relu( tf.math.tanh( conv_pep  ) ), axis = 1 ) + 1 )
        
        group_1         =   tf.keras.layers.Concatenate( )( [   
                                                                layer_codons, layer_codons1, layer_codons2,
                                                                layer_nt_utr5, layer_nt_utr3, layer_aa_pep,
                                                                layer_start, layer_stop
                                                            ] )
        
        group_2         =  tf.keras.layers.Concatenate( )( [    layer_utr5, layer_utr3, layer_cds, layer_pep    ] )

    elif experiment in  [ 184 ]:
            
        in_codons       =   tf.keras.Input( ( 64 ) )
        
        in_nt_utr5      =   tf.keras.Input( (  4 ) )
        in_nt_utr3      =   tf.keras.Input( (  4 ) )
        
        in_start        =   tf.keras.Input( ( 27, 4 ) )
        in_stop         =   tf.keras.Input( ( 27, 4 ) )
        
        in_utr5         =   tf.keras.Input( ( None,  4 ) )
        in_utr3         =   tf.keras.Input( ( None,  4 ) )
        in_pep          =   tf.keras.Input( ( None, 20 ) )
        
        inputs          =   [   
                                in_codons,
                                in_nt_utr5, in_nt_utr3,
                                in_start, in_stop,
                                in_utr5, in_utr3, in_pep,
                                in_tpm
                            ]
        
        layer_codons    =   tf.math.log( in_codons  + 1 )
        
        layer_nt_utr5   =   tf.math.log( in_nt_utr5 + 1 )
        layer_nt_utr3   =   tf.math.log( in_nt_utr3 + 1 )
        
        layer_start     =   tf.reshape( in_start, ( -1, 27 * 4 ) )
        layer_stop      =   tf.reshape( in_stop , ( -1, 27 * 4 ) )
        
        conv_utr5       =   tf.keras.layers.Conv1D( 16, 12, padding = "same", use_bias = False )( in_utr5 )
        conv_utr3       =   tf.keras.layers.Conv1D( 16, 12, padding = "same", use_bias = False )( in_utr3 )
        conv_pep        =   tf.keras.layers.Conv1D( 16, 12, padding = "same", use_bias = False )( in_pep  )
        
        layer_utr5      =   tf.math.log( tf.math.reduce_sum( tf.nn.relu( tf.math.tanh( conv_utr5 ) ), axis = 1 ) + 1 )
        layer_utr3      =   tf.math.log( tf.math.reduce_sum( tf.nn.relu( tf.math.tanh( conv_utr3 ) ), axis = 1 ) + 1 )
        layer_pep       =   tf.math.log( tf.math.reduce_sum( tf.nn.relu( tf.math.tanh( conv_pep  ) ), axis = 1 ) + 1 )
        
        group_1         =   tf.keras.layers.Concatenate( )( [   
                                                                layer_codons,
                                                                layer_nt_utr5, layer_nt_utr3,
                                                                layer_start, layer_stop
                                                            ] )
        
        group_2         =  tf.keras.layers.Concatenate( )( [    layer_utr5, layer_utr3, layer_pep    ] )
        
    if experiment   in  [ 101, 102, 103, 111, 112, 113, 121, 122, 123, 131, 132, 133, 141, 142, 143, 151, 152, 153, 161, 162, 163, 171, 172, 173 ]:
        
        x0              =   layer
        x1              =   layer
        
    elif experiment in  [ 181 ]:
        
        layer           =   tf.keras.layers.Concatenate( )( [ group_1, group_2 ] )
        
        x0              =   layer
        x1              =   layer
        
    elif experiment in  [ 182 ]:
        
        dense0          =   tf.keras.layers.Dense( 32, use_bias = False )( group_2 )
        dense1          =   tf.keras.layers.Dense( 32, use_bias = False )( group_2 )
        
        x0              =   tf.keras.layers.Concatenate( )( [ group_1, group_2, dense0 ] )
        x1              =   tf.keras.layers.Concatenate( )( [ group_1, group_2, dense1 ] )
        
    elif experiment in  [ 183, 184 ]:
        
        dense0          =   tf.keras.layers.Dense( 32, use_bias = False )( group_2 )
        dense1          =   tf.keras.layers.Dense( 32, use_bias = False )( group_2 )
        
        x0              =   tf.keras.layers.Concatenate( )( [ group_1, group_2, dense0 ] )
        x1              =   tf.keras.layers.Concatenate( )( [ group_1, group_2, dense1 ] )
        
        x0              =   tf.keras.layers.Dense( 16, use_bias = False )( x0 )
        x1              =   tf.keras.layers.Dense( 16, use_bias = False )( x1 )
    
    x0              =   tf.keras.layers.Dense( 1, use_bias = True )( x0 )
    x1              =   tf.keras.layers.Dense( 1, use_bias = True )( x1 )
    
    outputs         =   x0 + 1E-1 * x1 * in_tpm
    
    return              tf.keras.Model( inputs = inputs, outputs = outputs )

data            =   np.load( species + "/data.npz" )

TPM             =   data[ "TPM"             ]
iBAQ            =   data[ "iBAQ"            ]
utr5            =   data[ "utr5_sparse"     ]
utr3            =   data[ "utr3_sparse"     ]
cds             =   data[ "cds_sparse"      ]
pep             =   data[ "pep_sparse"      ]
start           =   data[ "start_sparse"    ]
stop            =   data[ "stop_sparse"     ]
utr5_count      =   data[ "utr5_count"      ]
utr3_count      =   data[ "utr3_count"      ]
pep_count       =   data[ "pep_count"       ]
codons_count    =   data[ "codons_count"    ]
codons1_count   =   data[ "codons1_count"   ]
codons2_count   =   data[ "codons2_count"   ]

pairs           =   np.isfinite( TPM + iBAQ )
valid           =   np.sum( pairs, 1 ) > 20

nan_TPM         =   1 * TPM + 0 * iBAQ
nan_iBAQ        =   0 * TPM + 1 * iBAQ

in_TPM          =   np.nan_to_num( nan_TPM  )
in_iBAQ         =   np.nan_to_num( nan_iBAQ )

out             =   species + "/" + str( experiment )
_               =   os.makedirs( out )

for repeat      in  range( repeats ):
    
    id              =   np.arange( len( TPM ) )[ valid ]
    _               =   np.random.shuffle( id )
    _               =   np.save( out + "/id_" + str( repeat ) + ".npy", id )
    
    for sample      in  range( samples ):
        
        shifted         =   np.roll( id, len( id ) * sample // samples )
        offset          =   6 - ( experiment % 10 ) * 2
        learning_rate   =   1E-3
        epochs          =   256
        
        if   experiment ==  101:
            
            inputs          =   [ codons_count [ shifted ], in_TPM[ shifted ] ]
        
        elif experiment ==  102:
            
            inputs          =   [ codons1_count[ shifted ], in_TPM[ shifted ] ]
        
        elif experiment ==  103:
            
            inputs          =   [ codons2_count[ shifted ], in_TPM[ shifted ] ]
        
        elif experiment ==  111:
            
            inputs          =   [ utr5_count[ shifted ], in_TPM[ shifted ] ]
        
        elif experiment ==  112:
            
            inputs          =   [ utr3_count[ shifted ], in_TPM[ shifted ] ]
        
        elif experiment ==  113:
            
            inputs          =   [ pep_count [ shifted ], in_TPM[ shifted ] ]
        
        elif experiment in  [ 121, 122 ]:
            
            inputs          =   [ start[ shifted, offset : -offset ], in_TPM[ shifted ] ]
        
        elif experiment in  [ 123 ]:
            
            inputs          =   [ start[ shifted ], in_TPM[ shifted ] ]
        
        elif experiment in  [ 131, 132 ]:
            
            inputs          =   [ stop [ shifted, offset : -offset ], in_TPM[ shifted ] ]
        
        elif experiment in  [ 133 ]:
            
            inputs          =   [ stop [ shifted ], in_TPM[ shifted ] ]
        
        elif experiment in  [ 141, 142, 143 ]:
            
            inputs          =   [ utr5[ shifted ], in_TPM[ shifted ] ]
            learning_rate   =   4E-4
        
        elif experiment in  [ 151, 152, 153 ]:
            
            inputs          =   [ utr3[ shifted ], in_TPM[ shifted ] ]
            learning_rate   =   4E-4
        
        elif experiment in  [ 161, 162, 163 ]:
            
            inputs          =   [ cds [ shifted ], in_TPM[ shifted ] ]
            learning_rate   =   4E-4
        
        elif experiment in  [ 171, 172, 173 ]:
            
            inputs          =   [ pep [ shifted ], in_TPM[ shifted ] ]
            learning_rate   =   4E-4
        
        elif experiment in  [ 181, 182, 183 ]:
        
            inputs          =   [   
                                    codons_count[ shifted ], codons1_count[ shifted ], codons2_count[ shifted ],
                                    utr5_count[ shifted ], utr3_count[ shifted ], pep_count[ shifted ],
                                    start[ shifted ], stop[ shifted ],
                                    utr5[ shifted ], utr3[ shifted ], cds[ shifted ], pep [ shifted ],
                                    in_TPM[ shifted ]
                                ]
            epochs          =   512
            learning_rate   =   1E-4
        
        elif experiment ==  184:
        
            inputs          =   [   
                                    codons_count[ shifted ],
                                    utr5_count[ shifted ], utr3_count[ shifted ],
                                    start[ shifted ], stop[ shifted ],
                                    utr5[ shifted ], utr3[ shifted ], pep [ shifted ],
                                    in_TPM[ shifted ]
                                ]
            epochs          =   512
            learning_rate   =   1E-4
        
        outputs         =   [ in_iBAQ[ shifted ] ]
        
        model           =   create_model( experiment )
        callbacks       =   tf.keras.callbacks.ModelCheckpoint( out + "/" + str( repeat ) + "_" + str( sample ) + ".hdf5", save_best_only = True )
        _               =   model.compile( tf.keras.optimizers.SGD( learning_rate ), myMSE )
        history         =   model.fit( inputs, outputs, batch_size = 32, epochs = epochs, callbacks = [ callbacks ], validation_split = 1 / samples )
        _               =   np.save( out + "/history_" + str( repeat ) + "_" + str( sample ) + ".npy", history.history )
        _               =   tf.keras.backend.clear_session( )
