# Supplementary material for: Inferring protein from transcript abundances using convolutional neural networks
Source: BioData Min. 2025 Feb 27;18:18. doi: 10.1186/s13040-025-00434-z (PMC11866710; doi:10.1186/s13040-025-00434-z)
Supplement: Supplementary file 6 — Supplementary Material 6: Source Code. [file 13040_2025_434_MOESM6_ESM.zip › 3-experiments.sh]

for species in human arabidopsis
do
  for experiment in 101 102 103 111 112 113 121 122 123 131 132 133 141 142 143 151 152 153 161 162 163 171 172 173 181 182 183 184
  do
    python3.11 3-experiments.py $species $experiment
  done
done

for species in merge
do
  for experiment in 183
  do
    python3.11 3-experiments.py $species $experiment
  done
done
