# Supplementary material for: Inferring protein from transcript abundances using convolutional neural networks
Source: BioData Min. 2025 Feb 27;18:18. doi: 10.1186/s13040-025-00434-z (PMC11866710; doi:10.1186/s13040-025-00434-z)
Supplement: Supplementary file 6 — Supplementary Material 6: Source Code. [file 13040_2025_434_MOESM6_ESM.zip › 4-1-predict-all.py]

import  numpy       as  np
import  os          as  os
import  sys         as  sys
import  tensorflow  as  tf

species         =   str( sys.argv[ 1 ] )
experiment      =   183

repeats         =   5
samples         =   10

def myMSE( y_true, y_pred ):
    
    squared         =   tf.where( y_true > 0, tf.math.square( y_pred - y_true ), 0 )
    
    return              tf.math.reduce_sum( squared ) / tf.cast( tf.math.count_nonzero( y_true ), tf.float32 )

data            =   np.load( species + "/data.npz" )

TPM             =   data[ "TPM"             ]
iBAQ            =   data[ "iBAQ"            ]
utr5            =   data[ "utr5_sparse"     ]
utr3            =   data[ "utr3_sparse"     ]
cds             =   data[ "cds_sparse"      ]
pep             =   data[ "pep_sparse"      ]
start           =   data[ "start_sparse"    ]
stop            =   data[ "stop_sparse"     ]
utr5_count      =   data[ "utr5_count"      ]
utr3_count      =   data[ "utr3_count"      ]
pep_count       =   data[ "pep_count"       ]
codons_count    =   data[ "codons_count"    ]
codons1_count   =   data[ "codons1_count"   ]
codons2_count   =   data[ "codons2_count"   ]

pairs           =   np.isfinite( TPM + iBAQ )
valid           =   np.sum( pairs, 1 ) < 20

nan_TPM         =   1 * TPM + 0 * iBAQ

in_TPM          =   np.nan_to_num( nan_TPM  )

predictions     =   np.zeros( ( sum( valid ), repeats, samples, 2 ) )
inputs          =   [   
                        codons_count[ valid ], codons1_count[ valid ], codons2_count[ valid ],
                        utr5_count[ valid ], utr3_count[ valid ], pep_count[ valid ],
                        start[ valid ], stop[ valid ],
                        utr5[ valid ], utr3[ valid ], cds[ valid ], pep [ valid ],
                        in_TPM[ valid ]
                    ]

out             =   species + "/" + str( experiment )

for repeat      in  range( repeats ):
    
    for sample      in  range( samples ):
        
        model           =   tf.keras.models.load_model( out + "/" + str( repeat ) + "_" + str( sample ) + ".hdf5", custom_objects = { "myMSE": myMSE } )
        
        extractor_a     =   tf.keras.Model( inputs = model.inputs, outputs = model.get_layer( "dense_5" ).output )
        extractor_b     =   tf.keras.Model( inputs = model.inputs, outputs = model.get_layer( "dense_4" ).output )
        
        predict_a       =   extractor_a.predict( inputs, batch_size = 32 ) * 0.1
        predict_b       =   extractor_b.predict( inputs, batch_size = 32 )
        
        predictions[ :, repeat, sample ]   =   np.asarray( [ predict_a, predict_b ] )[ ..., 0 ].T

_               =   np.save( species + "/predictions.npy", predictions )
