# Supplementary material for: Inferring protein from transcript abundances using convolutional neural networks
Source: BioData Min. 2025 Feb 27;18:18. doi: 10.1186/s13040-025-00434-z (PMC11866710; doi:10.1186/s13040-025-00434-z)
Supplement: Supplementary file 6 — Supplementary Material 6: Source Code. [file 13040_2025_434_MOESM6_ESM.zip › 4-2-validate-all.py]

import  numpy       as  np
import  os          as  os
import  sys         as  sys
import  tensorflow  as  tf

species         =   str( sys.argv[ 1 ] )
experiments     =  [ 101, 102, 103, 111, 112, 113, 121, 122, 123, 131, 132, 133, 141, 142, 143, 151, 152, 153, 161, 162, 163, 171, 172, 173, 181, 182, 183, 184 ]

repeats         =   5
samples         =   10

def myMSE( y_true, y_pred ):
    
    squared         =   tf.where( y_true > 0, tf.math.square( y_pred - y_true ), 0 )
    
    return              tf.math.reduce_sum( squared ) / tf.cast( tf.math.count_nonzero( y_true ), tf.float32 )

data            =   np.load( species + "/data.npz" )

names           =   data[ "names"           ]
TPM             =   data[ "TPM"             ]
iBAQ            =   data[ "iBAQ"            ]
utr5            =   data[ "utr5_sparse"     ]
utr3            =   data[ "utr3_sparse"     ]
cds             =   data[ "cds_sparse"      ]
pep             =   data[ "pep_sparse"      ]
start           =   data[ "start_sparse"    ]
stop            =   data[ "stop_sparse"     ]
utr5_count      =   data[ "utr5_count"      ]
utr3_count      =   data[ "utr3_count"      ]
pep_count       =   data[ "pep_count"       ]
codons_count    =   data[ "codons_count"    ]
codons1_count   =   data[ "codons1_count"   ]
codons2_count   =   data[ "codons2_count"   ]

pairs           =   np.isfinite( TPM + iBAQ )
valid           =   np.sum( pairs, 1 ) == 20

nan_TPM         =   1 * TPM + 0 * iBAQ
nan_iBAQ        =   0 * TPM + 1 * iBAQ

in_TPM          =   np.nan_to_num( nan_TPM  )

mse             =   np.zeros( ( len( experiments ), repeats, samples ) ) + np.nan

for i, exp      in  enumerate( experiments ):
    
    out             =   species + "/" + str( exp )
    
    for repeat      in  range( repeats ):
        
        for sample      in  range( samples ):
            
            print( exp )

            offset          =   6 - ( exp % 10 ) * 2

            if   exp        ==  101:
                
                inputs          =   [ codons_count [ valid ], in_TPM[ valid ] ]
            
            elif exp        ==  102:
                
                inputs          =   [ codons1_count[ valid ], in_TPM[ valid ] ]
            
            elif exp        ==  103:
                
                inputs          =   [ codons2_count[ valid ], in_TPM[ valid ] ]
            
            elif exp        ==  111:
                
                inputs          =   [ utr5_count[ valid ], in_TPM[ valid ] ]
            
            elif exp        ==  112:
                
                inputs          =   [ utr3_count[ valid ], in_TPM[ valid ] ]
            
            elif exp        ==  113:
                
                inputs          =   [ pep_count [ valid ], in_TPM[ valid ] ]
            
            elif exp        in  [ 121, 122 ]:
                
                inputs          =   [ start[ valid, offset : -offset ], in_TPM[ valid ] ]
            
            elif exp        in  [ 123 ]:
                
                inputs          =   [ start[ valid ], in_TPM[ valid ] ]
            
            elif exp        in  [ 131, 132 ]:
                
                inputs          =   [ stop [ valid, offset : -offset ], in_TPM[ valid ] ]
            
            elif exp        in  [ 133 ]:
                
                inputs          =   [ stop [ valid ], in_TPM[ valid ] ]
            
            elif exp        in [ 141, 142, 143 ]:
                
                inputs          =   [ utr5[ valid ], in_TPM[ valid ] ]
            
            elif exp        in [ 151, 152, 153 ]:
                
                inputs          =   [ utr3[ valid ], in_TPM[ valid ] ]
            
            elif exp        in [ 161, 162, 163 ]:
                
                inputs          =   [ cds [ valid ], in_TPM[ valid ] ]
            
            elif exp        in [ 171, 172, 173 ]:
                
                inputs          =   [ pep [ valid ], in_TPM[ valid ] ]
            
            elif exp        in [ 181, 182, 183 ]:
            
                inputs          =   [   
                                        codons_count[ valid ], codons1_count[ valid ], codons2_count[ valid ],
                                        utr5_count[ valid ], utr3_count[ valid ], pep_count[ valid ],
                                        start[ valid ], stop[ valid ],
                                        utr5[ valid ], utr3[ valid ], cds[ valid ], pep [ valid ],
                                        in_TPM[ valid ]
                                    ]
            
            elif exp        ==  184:
            
                inputs          =   [   
                                        codons_count[ valid ],
                                        utr5_count[ valid ], utr3_count[ valid ],
                                        start[ valid ], stop[ valid ],
                                        utr5[ valid ], utr3[ valid ], pep [ valid ],
                                        in_TPM[ valid ]
                                    ]
            
            model           =   tf.keras.models.load_model( out + "/" + str( repeat ) + "_" + str( sample ) + ".hdf5", custom_objects = { "myMSE": myMSE } )
            
            predictions     =   model.predict( inputs, batch_size = 32 )
            mse[ i, repeat, sample ] =   np.nanmean( ( predictions - nan_iBAQ[ valid ] ) ** 2 )

_               =   np.save( species + "/validations.npy", mse )
