# Supplementary material for: Inferring protein from transcript abundances using convolutional neural networks
Source: BioData Min. 2025 Feb 27;18:18. doi: 10.1186/s13040-025-00434-z (PMC11866710; doi:10.1186/s13040-025-00434-z)
Supplement: Supplementary file 6 — Supplementary Material 6: Source Code. [file 13040_2025_434_MOESM6_ESM.zip › 4-3-evaluate-merge.py]

import  numpy       as  np
import  os          as  os
import  sys         as  sys
import  tensorflow  as  tf

species         =   "merge"
experiment      =   183

repeats         =   5
samples         =   10

def myMSE( y_true, y_pred ):
    
    squared         =   tf.where( y_true > 0, tf.math.square( y_pred - y_true ), 0 )
    
    return              tf.math.reduce_sum( squared ) / tf.cast( tf.math.count_nonzero( y_true ), tf.float32 )

data            =   np.load( species + "\data.npz" )

names           =   data[ "names"           ]
TPM             =   data[ "TPM"             ]
iBAQ            =   data[ "iBAQ"            ]
utr5            =   data[ "utr5_sparse"     ]
utr3            =   data[ "utr3_sparse"     ]
cds             =   data[ "cds_sparse"      ]
pep             =   data[ "pep_sparse"      ]
start           =   data[ "start_sparse"    ]
stop            =   data[ "stop_sparse"     ]
utr5_count      =   data[ "utr5_count"      ]
utr3_count      =   data[ "utr3_count"      ]
pep_count       =   data[ "pep_count"       ]
codons_count    =   data[ "codons_count"    ]
codons1_count   =   data[ "codons1_count"   ]
codons2_count   =   data[ "codons2_count"   ]

pairs           =   np.isfinite( TPM + iBAQ )
valid           =   np.sum( pairs, 1 ) > 20

nan_TPM         =   1 * TPM + 0 * iBAQ
nan_iBAQ        =   0 * TPM + 1 * iBAQ

in_TPM          =   np.nan_to_num( nan_TPM  )

out             =   species + "/" + str( experiment )
mse             =   np.zeros( ( repeats, len( names ) ) ) + np.nan

for repeat      in  range( repeats ):
    
    id              =   np.load( out + "/id_" + str( repeat ) + ".npy" )
    
    for sample      in  range( samples ):
        
        shifted         =   np.roll( id, len( id ) * sample // samples )
        validation      =   shifted[ - len( shifted ) // 10 : ]
        
        inputs          =   [   
                                codons_count[ validation ], codons1_count[ validation ], codons2_count[ validation ],
                                utr5_count[ validation ], utr3_count[ validation ], pep_count[ validation ],
                                start[ validation ], stop[ validation ],
                                utr5[ validation ], utr3[ validation ], cds[ validation ], pep [ validation ],
                                in_TPM[ validation ]
                            ]
        
        model           =   tf.keras.models.load_model( out + "/" + str( repeat ) + "_" + str( sample ) + ".hdf5", custom_objects = { "myMSE": myMSE } )
        
        predictions     =   model.predict( inputs, batch_size = 32 )
        mse[ repeat, validation ]   =   np.nanmean( ( predictions - nan_iBAQ[ validation ] ) ** 2, axis = 1 )

mse[ :, ~valid ] = np.nan

species_id      =   np.asarray( [ name[ 0 ] == "E" for name in names ] )

mse_1           =   np.nanmean( mse[ :,   species_id ], axis = 1 )
mse_2           =   np.nanmean( mse[ :, ~ species_id ], axis = 1 )

r2_1            =   1 - mse_1.T / np.nanvar( ( iBAQ + 0 * TPM )[   species_id ][ valid[   species_id ] ] )
r2_2            =   1 - mse_2.T / np.nanvar( ( iBAQ + 0 * TPM )[ ~ species_id ][ valid[ ~ species_id ] ] )

_               =   np.savetxt( species + "/validation.csv", np.concatenate( [ r2_1[ :, np.newaxis ].T, r2_2[ :, np.newaxis ].T ] ).T, fmt = "%s", delimiter = ",", header = "human,arabidopsis", comments = "" )
