# Supplementary material for: Inferring protein from transcript abundances using convolutional neural networks
Source: BioData Min. 2025 Feb 27;18:18. doi: 10.1186/s13040-025-00434-z (PMC11866710; doi:10.1186/s13040-025-00434-z)
Supplement: Supplementary file 6 — Supplementary Material 6: Source Code. [file 13040_2025_434_MOESM6_ESM.zip › 4-4-clusters.py]

import  glob            as  glob
import  h5py            as  h5py
import  numpy           as  np
import  sklearn.cluster as  cl

def shift_cluster( kernel, xi ):
    
    normalized      =   ( kernel - np.mean( kernel, axis = ( 1, 2 ), keepdims = True ) ) / np.std( kernel, axis = ( 1, 2 ), keepdims = True )
    cutoff          =   normalized * ( np.std( normalized, axis = 2, keepdims = True ) > 0.2 )
    
    shift           =   kernel.shape[ 1 ] // 2
    padded          =   np.pad( cutoff, [ [ 0, 0 ], [ 0, shift ], [ 0, 0 ] ] )
    rolled          =   np.asarray( [ np.roll( pad, i, axis = 0 ) for i in range( shift + 1 ) for pad in padded ] )
    flattened       =   np.reshape( rolled, ( kernel.shape[ 0 ] * ( shift + 1 ), ( kernel.shape[ 1 ] + shift ) * kernel.shape[ 2 ] ) )
    labels          =   cl.OPTICS( min_samples = 5, metric = "euclidean", xi = xi ).fit( flattened ).labels_
    clusters        =   [ np.where( labels == cluster )[ 0 ] for cluster in np.argsort( np.unique( labels, return_counts = True )[ 1 ][ 1 : ] )[ : : -1 ] ]
    
    uniques         =   np.ones( kernel.shape[ 0 ], bool )
    
    for i, cluster  in  enumerate( clusters ):
        
        id              =   cluster % kernel.shape[ 0 ]
        filtered        =   cluster[ uniques[ id ] ]
        uniques[ id ]   =   False
        clusters[ i ]   =   filtered
    
    clusters        =   [ clusters[ i ] for i in np.argsort( [ len( cluster ) for cluster in clusters ] )[ : : -1 ] ]
    ids             =   [ cluster % 800 for cluster in clusters  if len( cluster ) > 5 ]
    
    clusters        =   np.asarray( [ np.mean( rolled[ cluster ], axis = 0 ) for cluster in clusters if len( cluster ) > 5 ] )
    clusters        =   clusters / np.max( np.sum( clusters * ( clusters > 0 ), axis = 2, keepdims = True ), axis = 1, keepdims = True )
    clusters        =   clusters * ( clusters > 0.1 )
    
    padded          =   np.pad( clusters, [ [ 0, 0 ], [ 3, 3 ], [ 0, 0 ] ] )
    loc             =   np.argmax( np.max( padded, axis = 2 ), axis = 1 )
    clusters        =   np.asarray( [ cluster[ i - 3 : i + 4 ] for i, cluster in zip( loc, padded ) ] )
    
    return              clusters, ids

species_1       =   "human"
species_2       =   "arabidopsis"

repeats         =   5
samples         =   10

experiments     =   [ 141, 142, 143, 151, 152, 153, 161, 162, 163 ]

for exp         in  experiments:
    
    files_1         =   sorted( glob.glob( species_1 + "/" + str( exp ) + "/*.hdf5" ) )
    files_2         =   sorted( glob.glob( species_2 + "/" + str( exp ) + "/*.hdf5" ) )
    
    kernel_1        =   [ h5py.File( file )[ "model_weights" ][ "conv1d" ][ "conv1d" ][ "kernel:0" ][ ( ) ] for file in files_1 ]
    kernel_2        =   [ h5py.File( file )[ "model_weights" ][ "conv1d" ][ "conv1d" ][ "kernel:0" ][ ( ) ] for file in files_2 ]
    
    dense_1         =   [ h5py.File( file )[ "model_weights" ][ "dense_1" ][ "dense_1" ][ "kernel:0" ][ ( ) ] for file in files_1 ]
    dense_2         =   [ h5py.File( file )[ "model_weights" ][ "dense_1" ][ "dense_1" ][ "kernel:0" ][ ( ) ] for file in files_2 ]
    
    seq_1           =   np.reshape( np.transpose( kernel_1, ( 0, 3, 1, 2 ) ), ( repeats * samples * 16, exp % 10 * 2 + 6, 4 ) )
    seq_2           =   np.reshape( np.transpose( kernel_2, ( 0, 3, 1, 2 ) ), ( repeats * samples * 16, exp % 10 * 2 + 6, 4 ) )
    
    weights_1       =   np.reshape( np.transpose( dense_1, ( 0, 1, 2 ) ), ( repeats * samples * 16, 1 ) )
    weights_2       =   np.reshape( np.transpose( dense_2, ( 0, 1, 2 ) ), ( repeats * samples * 16, 1 ) )
    
    cluster_1, ids_1    =   shift_cluster( seq_1, 0.02 )
    cluster_2, ids_2    =   shift_cluster( seq_2, 0.02 )
    
    values_1        =   [ np.mean( weights_1[ id ] ) for id in ids_1 ]
    values_2        =   [ np.mean( weights_2[ id ] ) for id in ids_2 ]
    
    _               =   np.save( species_1 + "/" + str( exp ) + "/" + "clusters.npy", cluster_1 )
    _               =   np.save( species_2 + "/" + str( exp ) + "/" + "clusters.npy", cluster_2 )
    
    _               =   np.save( species_1 + "/" + str( exp ) + "/" + "clusters_values.npy", values_1 )
    _               =   np.save( species_2 + "/" + str( exp ) + "/" + "clusters_values.npy", values_2 )

experiments     =   [ 171, 172, 173 ]

for exp         in  experiments:
    
    files_1         =   sorted( glob.glob( species_1 + "/" + str( exp ) + "/*.hdf5" ) )
    files_2         =   sorted( glob.glob( species_2 + "/" + str( exp ) + "/*.hdf5" ) )
    
    kernel_1        =   [ h5py.File( file )[ "model_weights" ][ "conv1d" ][ "conv1d" ][ "kernel:0" ][ ( ) ] for file in files_1 ]
    kernel_2        =   [ h5py.File( file )[ "model_weights" ][ "conv1d" ][ "conv1d" ][ "kernel:0" ][ ( ) ] for file in files_2 ]
    
    dense_1         =   [ h5py.File( file )[ "model_weights" ][ "dense_1" ][ "dense_1" ][ "kernel:0" ][ ( ) ] for file in files_1 ]
    dense_2         =   [ h5py.File( file )[ "model_weights" ][ "dense_1" ][ "dense_1" ][ "kernel:0" ][ ( ) ] for file in files_2 ]
    
    seq_1           =   np.reshape( np.transpose( kernel_1, ( 0, 3, 1, 2 ) ), ( repeats * samples * 16, exp % 10 * 2 + 6, 20 ) )
    seq_2           =   np.reshape( np.transpose( kernel_2, ( 0, 3, 1, 2 ) ), ( repeats * samples * 16, exp % 10 * 2 + 6, 20 ) )
    
    weights_1       =   np.reshape( np.transpose( dense_1, ( 0, 1, 2 ) ), ( repeats * samples * 16, 1 ) )
    weights_2       =   np.reshape( np.transpose( dense_2, ( 0, 1, 2 ) ), ( repeats * samples * 16, 1 ) )
    
    cluster_1, ids_1    =   shift_cluster( seq_1, 0.005 )
    cluster_2, ids_2    =   shift_cluster( seq_2, 0.005 )
    
    values_1        =   [ np.mean( weights_1[ id ] ) for id in ids_1 ]
    values_2        =   [ np.mean( weights_2[ id ] ) for id in ids_2 ]
    
    _               =   np.save( species_1 + "/" + str( exp ) + "/" + "clusters.npy", cluster_1 )
    _               =   np.save( species_2 + "/" + str( exp ) + "/" + "clusters.npy", cluster_2 )
    
    _               =   np.save( species_1 + "/" + str( exp ) + "/" + "clusters_values.npy", values_1 )
    _               =   np.save( species_2 + "/" + str( exp ) + "/" + "clusters_values.npy", values_2 )

experiments     =   [ 181 ]

for exp         in  experiments:
    
    files_1         =   sorted( glob.glob( species_1 + "/" + str( exp ) + "/*.hdf5" ) )
    files_2         =   sorted( glob.glob( species_2 + "/" + str( exp ) + "/*.hdf5" ) )
    
    kernel_1        =   [ h5py.File( file )[ "model_weights" ][ "conv1d"   ][ "conv1d"   ][ "kernel:0" ][ ( ) ] for file in files_1 ]
    kernel_2        =   [ h5py.File( file )[ "model_weights" ][ "conv1d"   ][ "conv1d"   ][ "kernel:0" ][ ( ) ] for file in files_2 ]
    kernel_3        =   [ h5py.File( file )[ "model_weights" ][ "conv1d_1" ][ "conv1d_1" ][ "kernel:0" ][ ( ) ] for file in files_1 ]
    kernel_4        =   [ h5py.File( file )[ "model_weights" ][ "conv1d_1" ][ "conv1d_1" ][ "kernel:0" ][ ( ) ] for file in files_2 ]
    kernel_5        =   [ h5py.File( file )[ "model_weights" ][ "conv1d_2" ][ "conv1d_2" ][ "kernel:0" ][ ( ) ] for file in files_1 ]
    kernel_6        =   [ h5py.File( file )[ "model_weights" ][ "conv1d_2" ][ "conv1d_2" ][ "kernel:0" ][ ( ) ] for file in files_2 ]
    kernel_7        =   [ h5py.File( file )[ "model_weights" ][ "conv1d_3" ][ "conv1d_3" ][ "kernel:0" ][ ( ) ] for file in files_1 ]
    kernel_8        =   [ h5py.File( file )[ "model_weights" ][ "conv1d_3" ][ "conv1d_3" ][ "kernel:0" ][ ( ) ] for file in files_2 ]
    
    dense_1         =   [ h5py.File( file )[ "model_weights" ][ "dense_1" ][ "dense_1" ][ "kernel:0" ][ ( ) ][ 436 : 452 ] for file in files_1 ]
    dense_2         =   [ h5py.File( file )[ "model_weights" ][ "dense_1" ][ "dense_1" ][ "kernel:0" ][ ( ) ][ 436 : 452 ] for file in files_2 ]
    dense_3         =   [ h5py.File( file )[ "model_weights" ][ "dense_1" ][ "dense_1" ][ "kernel:0" ][ ( ) ][ 452 : 468 ] for file in files_1 ]
    dense_4         =   [ h5py.File( file )[ "model_weights" ][ "dense_1" ][ "dense_1" ][ "kernel:0" ][ ( ) ][ 452 : 468 ] for file in files_2 ]
    dense_5         =   [ h5py.File( file )[ "model_weights" ][ "dense_1" ][ "dense_1" ][ "kernel:0" ][ ( ) ][ 468 : 484 ] for file in files_1 ]
    dense_6         =   [ h5py.File( file )[ "model_weights" ][ "dense_1" ][ "dense_1" ][ "kernel:0" ][ ( ) ][ 468 : 484 ] for file in files_2 ]
    dense_7         =   [ h5py.File( file )[ "model_weights" ][ "dense_1" ][ "dense_1" ][ "kernel:0" ][ ( ) ][ 484 : 500 ] for file in files_1 ]
    dense_8         =   [ h5py.File( file )[ "model_weights" ][ "dense_1" ][ "dense_1" ][ "kernel:0" ][ ( ) ][ 484 : 500 ] for file in files_2 ]
    
    seq_1           =   np.reshape( np.transpose( kernel_1, ( 0, 3, 1, 2 ) ), ( repeats * samples * 16, 12,  4 ) )
    seq_2           =   np.reshape( np.transpose( kernel_2, ( 0, 3, 1, 2 ) ), ( repeats * samples * 16, 12,  4 ) )
    seq_3           =   np.reshape( np.transpose( kernel_3, ( 0, 3, 1, 2 ) ), ( repeats * samples * 16, 12,  4 ) )
    seq_4           =   np.reshape( np.transpose( kernel_4, ( 0, 3, 1, 2 ) ), ( repeats * samples * 16, 12,  4 ) )
    seq_5           =   np.reshape( np.transpose( kernel_5, ( 0, 3, 1, 2 ) ), ( repeats * samples * 16, 12,  4 ) )
    seq_6           =   np.reshape( np.transpose( kernel_6, ( 0, 3, 1, 2 ) ), ( repeats * samples * 16, 12,  4 ) )
    seq_7           =   np.reshape( np.transpose( kernel_7, ( 0, 3, 1, 2 ) ), ( repeats * samples * 16, 12, 20 ) )
    seq_8           =   np.reshape( np.transpose( kernel_8, ( 0, 3, 1, 2 ) ), ( repeats * samples * 16, 12, 20 ) )
    
    weights_1       =   np.reshape( np.transpose( dense_1, ( 0, 1, 2 ) ), ( repeats * samples * 16, 1 ) )
    weights_2       =   np.reshape( np.transpose( dense_2, ( 0, 1, 2 ) ), ( repeats * samples * 16, 1 ) )
    weights_3       =   np.reshape( np.transpose( dense_3, ( 0, 1, 2 ) ), ( repeats * samples * 16, 1 ) )
    weights_4       =   np.reshape( np.transpose( dense_4, ( 0, 1, 2 ) ), ( repeats * samples * 16, 1 ) )
    weights_5       =   np.reshape( np.transpose( dense_5, ( 0, 1, 2 ) ), ( repeats * samples * 16, 1 ) )
    weights_6       =   np.reshape( np.transpose( dense_6, ( 0, 1, 2 ) ), ( repeats * samples * 16, 1 ) )
    weights_7       =   np.reshape( np.transpose( dense_7, ( 0, 1, 2 ) ), ( repeats * samples * 16, 1 ) )
    weights_8       =   np.reshape( np.transpose( dense_8, ( 0, 1, 2 ) ), ( repeats * samples * 16, 1 ) )
    
    cluster_1, ids_1    =   shift_cluster( seq_1, 0.010 )
    cluster_2, ids_2    =   shift_cluster( seq_2, 0.010 )
    cluster_3, ids_3    =   shift_cluster( seq_3, 0.010 )
    cluster_4, ids_4    =   shift_cluster( seq_4, 0.010 )
    cluster_5, ids_5    =   shift_cluster( seq_5, 0.010 )
    cluster_6, ids_6    =   shift_cluster( seq_6, 0.010 )
    cluster_7, ids_7    =   shift_cluster( seq_7, 0.005 )
    cluster_8, ids_8    =   shift_cluster( seq_8, 0.005 )
    
    values_1        =   [ np.mean( weights_1[ id ] ) for id in ids_1 ]
    values_2        =   [ np.mean( weights_2[ id ] ) for id in ids_2 ]
    values_3        =   [ np.mean( weights_3[ id ] ) for id in ids_3 ]
    values_4        =   [ np.mean( weights_4[ id ] ) for id in ids_4 ]
    values_5        =   [ np.mean( weights_5[ id ] ) for id in ids_5 ]
    values_6        =   [ np.mean( weights_6[ id ] ) for id in ids_6 ]
    values_7        =   [ np.mean( weights_7[ id ] ) for id in ids_7 ]
    values_8        =   [ np.mean( weights_8[ id ] ) for id in ids_8 ]
    
    _               =   np.savez( species_1 + "/" + str( exp ) + "/" + "clusters.npz", cluster_1 = cluster_1, cluster_2 = cluster_3,
                                                                                       cluster_3 = cluster_5, cluster_4 = cluster_7 )
    
    _               =   np.savez( species_2 + "/" + str( exp ) + "/" + "clusters.npz", cluster_1 = cluster_2, cluster_2 = cluster_4,
                                                                                       cluster_3 = cluster_6, cluster_4 = cluster_8 )
    
    _               =   np.savez( species_1 + "/" + str( exp ) + "/" + "clusters_values.npz", values_1 = values_1, values_2 = values_3,
                                                                                              values_3 = values_5, values_4 = values_7 )
    
    _               =   np.savez( species_2 + "/" + str( exp ) + "/" + "clusters_values.npz", values_1 = values_2, values_2 = values_4,
                                                                                              values_3 = values_6, values_4 = values_8 )
