# Supplementary material for: Inferring protein from transcript abundances using convolutional neural networks
Source: BioData Min. 2025 Feb 27;18:18. doi: 10.1186/s13040-025-00434-z (PMC11866710; doi:10.1186/s13040-025-00434-z)
Supplement: Supplementary file 6 — Supplementary Material 6: Source Code. [file 13040_2025_434_MOESM6_ESM.zip › 5-preprocess-tpm.py]

import  numpy   as  np

# http://current.geneontology.org/annotations/goa_human.gaf.gz
# http://current.geneontology.org/annotations/tair.gaf.gz
# https://ftp.uniprot.org/pub/databases/uniprot/current_release/knowledgebase/idmapping/by_organism/HUMAN_9606_idmapping.dat.gz

species_1       =   "human"
species_2       =   "arabidopsis"

data_1          =   np.load( species_1 + "/data.npz" )
data_2          =   np.load( species_2 + "/data.npz" )

names_1         =   data_1[ "names" ]
names_2         =   [ name[ : -2 ] for name in data_2[ "names" ] ]

go_1            =   np.loadtxt( "goa_human.gaf", dtype = str, comments = "!", delimiter = "\t", usecols = [ 1, 4 ] )
go_2            =   np.loadtxt( "tair.gaf",      dtype = str, comments = "!", delimiter = "\t", usecols = [ 1, 4 ] )

mapping_1       =   np.loadtxt( "HUMAN_9606_idmapping.dat", dtype = str, delimiter = "\t" )
mapping_1       =   np.asarray( mapping_1[ mapping_1[ :, 1 ] == "Ensembl" ], dtype = "<U15" )
mapping_1       =   dict( mapping_1[ :, [ 0, 2 ] ] )

go_1            =   np.asarray( [ [ mapping_1[ entry[ 0 ] ], entry[ 1 ] ] for entry in go_1 if entry[ 0 ] in mapping_1 ] )

go_1            =   np.asarray( [ entry for entry in go_1 if entry[ 0 ] in names_1 ] )
go_2            =   np.asarray( [ entry for entry in go_2 if entry[ 0 ] in names_2 ] )

go_1            =   np.unique( go_1, axis = 0 )
go_2            =   np.unique( go_2, axis = 0 )

_               =   np.save( species_1 + "/go.npy", go_1 )
_               =   np.save( species_2 + "/go.npy", go_2 )
