# Supplementary material for: Inferring protein from transcript abundances using convolutional neural networks
Source: BioData Min. 2025 Feb 27;18:18. doi: 10.1186/s13040-025-00434-z (PMC11866710; doi:10.1186/s13040-025-00434-z)
Supplement: Supplementary file 6 — Supplementary Material 6: Source Code. [file 13040_2025_434_MOESM6_ESM.zip › 6-preexperiments-tpm.py]

import  numpy   as  np
import  os      as  os
import  sys     as  sys

species         =   str( sys.argv[ 1 ] )
experiment      =   int( sys.argv[ 2 ] )
shuffle         =   int( sys.argv[ 3 ] )

samples         =   10

data            =   np.load( species + "/data.npz" )

seed            =   data[ "seed"  ]
TPM             =   data[ "TPM"   ]
iBAQ            =   data[ "iBAQ"  ]

order           =   np.transpose( [ np.roll( seed, seed.shape[ -1 ] * sample // samples, axis = 1 ) for sample in range( samples ) ], axes = ( 1, 0, 2 ) )
train           =   order[ ..., : seed.shape[ -1 ] * ( samples - 1 ) // samples ]
test            =   order[ ..., seed.shape[ -1 ] * ( samples - 1 ) // samples : ]

out             =   species + "/" + str( experiment ).zfill( 3 )

if   experiment ==  201:
    
    _               =   os.makedirs( out )
    
    repeats         =   5

elif experiment ==  202:
    
    if not os.path.isdir( out ):
        _               =   os.makedirs( out )
    
    repeats         =   1
    
    index           =   [ np.arange( TPM.shape[ 1 ] ) for i in range( len( TPM ) ) ]
    _               =   [ np.random.shuffle( entry ) for entry in index ]
    
    TPM             =   np.asarray( [ TPM [ i, index[ i ] ] for i in range( len( index ) ) ] )
    iBAQ            =   np.asarray( [ iBAQ[ i, index[ i ] ] for i in range( len( index ) ) ] )

A               =   np.transpose( [ TPM ** power for power in [ 0, 1 ] ], axes = ( 1, 2, 0 ) )

mse             =   np.zeros( ( len( TPM ), len( iBAQ ) ) ) + np.nan

for i           in  range( len( TPM ) ):
    
    for j           in  range( len( iBAQ ) ):
        
        valid_pairs         =   np.isfinite( TPM[ i ] + iBAQ[ j ] )
        
        if sum( valid_pairs )   <=  20:
            continue
        
        linalg              =   np.asarray( [ [     np.linalg.lstsq(    A   [ i, train[ repeat, sample ] ][ valid_pairs[ train[ repeat, sample ] ] ],
                                                                        iBAQ[ j, train[ repeat, sample ] ][ valid_pairs[ train[ repeat, sample ] ] ], rcond = None )[ 0 ]
                                                    for sample in range( samples ) ] for repeat in range( repeats ) ] )
        
        mse[ i, j ]         =   np.nanmean( ( linalg[ ..., 0 : 1 ] + linalg[ ..., 1 : 2 ] * TPM[ i, test ] - iBAQ[ j, test ] ) ** 2 )

mean            =   np.nanmean( mse, axis = 1 )

valid           =   np.sum( np.isfinite( mse ), axis = 0 ) > 20
argmin          =   np.nanargmin( mse[ :, valid ], axis = 0 )
hist            =   np.asarray( np.unique( argmin, return_counts = True ) )

if   experiment ==  201:
    
    _               =   np.save( out + "/hist.npy", hist )

elif experiment ==  202:
    
    _               =   np.save( out + "/hist_" + str( shuffle ).zfill( 3 ) + ".npy", hist )
