# Supplementary material for: Inferring protein from transcript abundances using convolutional neural networks
Source: BioData Min. 2025 Feb 27;18:18. doi: 10.1186/s13040-025-00434-z (PMC11866710; doi:10.1186/s13040-025-00434-z)
Supplement: Supplementary file 6 — Supplementary Material 6: Source Code. [file 13040_2025_434_MOESM6_ESM.zip › 6-preexperiments-tpm.sh]

for species in human arabidopsis
do
  for experiment in 201
  do
    python3.11 6-preexperiments-tpm.py $species $experiment
  done
done

for species in human arabidopsis
do
  for experiment in 202
  do
    for shuffle in {1..100}
    do
      python3.11 6-preexperiments-tpm.py $species $experiment $shuffle &
    done
  done
done
