# Supplementary material for: Inferring protein from transcript abundances using convolutional neural networks
Source: BioData Min. 2025 Feb 27;18:18. doi: 10.1186/s13040-025-00434-z (PMC11866710; doi:10.1186/s13040-025-00434-z)
Supplement: Supplementary file 6 — Supplementary Material 6: Source Code. [file 13040_2025_434_MOESM6_ESM.zip › 7-experiments-tpm.py]

import  numpy       as  np
import  os          as  os
import  sys         as  sys
import  tensorflow  as  tf

species         =   str( sys.argv[ 1 ] )
experiment      =   int( sys.argv[ 2 ] )

repeats         =   5
samples         =   10

def myMSE( y_true, y_pred ):
    
    squared         =   tf.where( y_true > 0, tf.math.square( y_pred - y_true ), 0 )
    
    return              tf.math.reduce_sum( squared ) / tf.cast( tf.math.count_nonzero( y_true ), tf.float32 )

def create_model( size ):
    
    in_codons       =   tf.keras.Input( ( 64 ) )
    in_codons1      =   tf.keras.Input( ( 64 ) )
    in_codons2      =   tf.keras.Input( ( 64 ) )
    
    in_nt_utr5      =   tf.keras.Input( (  4 ) )
    in_nt_utr3      =   tf.keras.Input( (  4 ) )
    in_aa_pep       =   tf.keras.Input( ( 20 ) )
    
    in_start        =   tf.keras.Input( ( 27, 4 ) )
    in_stop         =   tf.keras.Input( ( 27, 4 ) )
    
    in_utr5         =   tf.keras.Input( ( None,  4 ) )
    in_utr3         =   tf.keras.Input( ( None,  4 ) )
    in_cds          =   tf.keras.Input( ( None,  4 ) )
    in_pep          =   tf.keras.Input( ( None, 20 ) )
    
    in_tpm          =   tf.keras.Input( (       None, ) )
    in_funct_tpm    =   tf.keras.Input( ( size, None  ) )
    
    inputs          =   [   
                            in_codons, in_codons1, in_codons2, 
                            in_nt_utr5, in_nt_utr3, in_aa_pep,
                            in_start, in_stop,
                            in_utr5, in_utr3, in_cds, in_pep,
                            in_tpm, in_funct_tpm
                        ]
    
    layer_codons    =   tf.math.log( in_codons  + 1 )
    layer_codons1   =   tf.math.log( in_codons1 + 1 )
    layer_codons2   =   tf.math.log( in_codons2 + 1 )
    
    layer_nt_utr5   =   tf.math.log( in_nt_utr5 + 1 )
    layer_nt_utr3   =   tf.math.log( in_nt_utr3 + 1 )
    layer_aa_pep    =   tf.math.log( in_aa_pep  + 1 )
    
    layer_start     =   tf.reshape( in_start, ( -1, 27 * 4 ) )
    layer_stop      =   tf.reshape( in_stop , ( -1, 27 * 4 ) )
    
    conv_utr5       =   tf.keras.layers.Conv1D( 16, 12, padding = "same", use_bias = False )( in_utr5 )
    conv_utr3       =   tf.keras.layers.Conv1D( 16, 12, padding = "same", use_bias = False )( in_utr3 )
    conv_cds        =   tf.keras.layers.Conv1D( 16, 12, padding = "same", use_bias = False )( in_cds  )
    conv_pep        =   tf.keras.layers.Conv1D( 16, 12, padding = "same", use_bias = False )( in_pep  )
    
    layer_utr5      =   tf.math.log( tf.math.reduce_sum( tf.nn.relu( tf.math.tanh( conv_utr5 ) ), axis = 1 ) + 1 )
    layer_utr3      =   tf.math.log( tf.math.reduce_sum( tf.nn.relu( tf.math.tanh( conv_utr3 ) ), axis = 1 ) + 1 )
    layer_cds       =   tf.math.log( tf.math.reduce_sum( tf.nn.relu( tf.math.tanh( conv_cds  ) ), axis = 1 ) + 1 )
    layer_pep       =   tf.math.log( tf.math.reduce_sum( tf.nn.relu( tf.math.tanh( conv_pep  ) ), axis = 1 ) + 1 )
    
    group_1         =   tf.keras.layers.Concatenate( )( [   
                                                            layer_codons, layer_codons1, layer_codons2,
                                                            layer_nt_utr5, layer_nt_utr3, layer_aa_pep,
                                                            layer_start, layer_stop
                                                        ] )
    
    group_2         =  tf.keras.layers.Concatenate( )( [    layer_utr5, layer_utr3, layer_cds, layer_pep    ] )
    
    dense0          =   tf.keras.layers.Dense( 32, use_bias = False )( group_2 )
    dense1          =   tf.keras.layers.Dense( 32, use_bias = False )( group_2 )
    
    x0              =   tf.keras.layers.Concatenate( )( [ group_1, group_2, dense0 ] )
    x1              =   tf.keras.layers.Concatenate( )( [ group_1, group_2, dense1 ] )
    
    x0              =   tf.keras.layers.Dense( 1, use_bias = True )( x0 )
    x1              =   tf.keras.layers.Dense( 1, use_bias = True )( x1 )
    
    conv_utr5       =   tf.keras.layers.Conv1D( 16, 12, padding = "same", use_bias = False )( in_utr5 )
    conv_utr3       =   tf.keras.layers.Conv1D( 16, 12, padding = "same", use_bias = False )( in_utr3 )
    conv_cds        =   tf.keras.layers.Conv1D( 16, 12, padding = "same", use_bias = False )( in_cds  )
    conv_pep        =   tf.keras.layers.Conv1D( 16, 12, padding = "same", use_bias = False )( in_pep  )
    
    layer_utr5      =   tf.math.log( tf.math.reduce_sum( tf.nn.relu( tf.math.tanh( conv_utr5 ) ), axis = 1 ) + 1 )
    layer_utr3      =   tf.math.log( tf.math.reduce_sum( tf.nn.relu( tf.math.tanh( conv_utr3 ) ), axis = 1 ) + 1 )
    layer_cds       =   tf.math.log( tf.math.reduce_sum( tf.nn.relu( tf.math.tanh( conv_cds  ) ), axis = 1 ) + 1 )
    layer_pep       =   tf.math.log( tf.math.reduce_sum( tf.nn.relu( tf.math.tanh( conv_pep  ) ), axis = 1 ) + 1 )
    
    group_3         =   tf.keras.layers.Concatenate( )( [ layer_utr5, layer_utr3, layer_cds, layer_pep ] )
    
    x2              =   tf.keras.layers.Dense( size, use_bias = False )( group_3 )
    
    outputs         =   x0 + 1E-1 * x1 * in_tpm + 1E-1 * tf.math.reduce_sum( tf.expand_dims( x2, axis = 2 ) * in_funct_tpm, axis = 1 )
    
    return              tf.keras.Model( inputs = inputs, outputs = outputs )

data            =   np.load( species + "/data.npz" )
go              =   np.load( species + "/go.npy" )

names           =   data[ "names"           ]
TPM             =   data[ "TPM"             ]
iBAQ            =   data[ "iBAQ"            ]
utr5            =   data[ "utr5_sparse"     ]
utr3            =   data[ "utr3_sparse"     ]
cds             =   data[ "cds_sparse"      ]
pep             =   data[ "pep_sparse"      ]
start           =   data[ "start_sparse"    ]
stop            =   data[ "stop_sparse"     ]
utr5_count      =   data[ "utr5_count"      ]
utr3_count      =   data[ "utr3_count"      ]
pep_count       =   data[ "pep_count"       ]
codons_count    =   data[ "codons_count"    ]
codons1_count   =   data[ "codons1_count"   ]
codons2_count   =   data[ "codons2_count"   ]

if species      ==  "arabidopsis":
    
    names           =   np.asarray( names, dtype = "<U9" )

pairs           =   np.isfinite( TPM + iBAQ )
valid           =   np.sum( pairs, axis = 1 ) > 20

nan_TPM         =   1 * TPM + 0 * iBAQ
nan_iBAQ        =   0 * TPM + 1 * iBAQ

in_TPM          =   np.nan_to_num( nan_TPM  )
in_iBAQ         =   np.nan_to_num( nan_iBAQ )

if   experiment in  [ 211, 221 ]:
    
    size            =   10
    ids             =   np.load( species + "/" + str( 201 ) + "/hist.npy" )
    ids             =   ids[ 0, np.argsort( - ids[ 1 ] ) ][ 0 : size ]

elif experiment in  [ 212, 222 ]:
    
    size            =   20
    ids             =   np.load( species + "/" + str( 201 ) + "/hist.npy" )
    ids             =   ids[ 0, np.argsort( - ids[ 1 ] ) ][ 0 : size ]

elif experiment in  [ 213, 223 ]:
    
    size            =   40
    ids             =   np.load( species + "/" + str( 201 ) + "/hist.npy" )
    ids             =   ids[ 0, np.argsort( - ids[ 1 ] ) ][ 0 : size ]

elif experiment in  [ 214, 224 ]:
    
    term            =   "GO:0003723"    #RNA binding
    entries         =   go[ go[ :, 1 ] == term, 0 ]
    ids             =   np.asarray( [ np.where( names == entry )[ 0 ][ 0 ] for entry in entries ] )

elif experiment in  [ 215, 225 ]:
    
    term            =   "GO:0003729"    #mRNA binding
    entries         =   go[ go[ :, 1 ] == term, 0 ]
    ids             =   np.asarray( [ np.where( names == entry )[ 0 ][ 0 ] for entry in entries ] )

elif experiment in  [ 231, 241 ]:
    
    term            =   "GO:0003743"    #translation initiation factor activity
    entries         =   go[ go[ :, 1 ] == term, 0 ]
    ids             =   np.asarray( [ np.where( names == entry )[ 0 ][ 0 ] for entry in entries ] )

elif experiment in  [ 232, 242 ]:
    
    term            =   "GO:0005840"    #ribosome
    entries         =   go[ go[ :, 1 ] == term, 0 ]
    ids             =   np.asarray( [ np.where( names == entry )[ 0 ][ 0 ] for entry in entries ] )

elif experiment in  [ 233, 243 ]:
    
    term            =   "GO:0006413"    #translational initiation
    entries         =   go[ go[ :, 1 ] == term, 0 ]
    ids             =   np.asarray( [ np.where( names == entry )[ 0 ][ 0 ] for entry in entries ] )

elif experiment in  [ 234, 244 ]:
    
    term            =   "GO:0006414"    #translational elongation
    entries         =   go[ go[ :, 1 ] == term, 0 ]
    ids             =   np.asarray( [ np.where( names == entry )[ 0 ][ 0 ] for entry in entries ] )

elif experiment in  [ 235, 245 ]:
    
    term            =   "GO:0006415"    #translational termination
    entries         =   go[ go[ :, 1 ] == term, 0 ]
    ids             =   np.asarray( [ np.where( names == entry )[ 0 ][ 0 ] for entry in entries ] )

elif experiment in  [ 236, 246 ]:
    
    term            =   "GO:0008380"    #RNA splicing
    entries         =   go[ go[ :, 1 ] == term, 0 ]
    ids             =   np.asarray( [ np.where( names == entry )[ 0 ][ 0 ] for entry in entries ] )

elif experiment in  [ 237, 247 ]:
    
    term            =   "GO:0016301"    #kinase activity
    entries         =   go[ go[ :, 1 ] == term, 0 ]
    ids             =   np.asarray( [ np.where( names == entry )[ 0 ][ 0 ] for entry in entries ] )

elif experiment in  [ 238, 248 ]:
    
    term            =   "GO:0043130"    #ubiquitin binding
    entries         =   go[ go[ :, 1 ] == term, 0 ]
    ids             =   np.asarray( [ np.where( names == entry )[ 0 ][ 0 ] for entry in entries ] )

elif experiment in  [ 239, 249 ]:
    
    term            =   "GO:0080008"    #Cul4-RING E3 ubiquitin ligase complex
    entries         =   go[ go[ :, 1 ] == term, 0 ]
    ids             =   np.asarray( [ np.where( names == entry )[ 0 ][ 0 ] for entry in entries ] )

size            =   len( ids )

if experiment   in  [ 211, 212, 213, 214, 215, 231, 232, 233, 234, 235, 236, 237, 238, 239 ]:
    
    funct_TPM       =   np.repeat( TPM[ ids ][ np.newaxis, ... ], len( TPM ), axis = 0 )
    in_funct_TPM    =   np.nan_to_num( funct_TPM )

out             =   "alternative/" + species + "/" + str( experiment )
_               =   os.makedirs( out )

for repeat      in  range( repeats ):
    
    id              =   np.arange( len( TPM ) )[ valid ]
    _               =   np.random.shuffle( id )
    _               =   np.save( out + "/id_" + str( repeat ) + ".npy", id )
    
    if experiment   in  [ 221, 222, 223, 224, 225, 241, 242, 243, 244, 245, 246, 247, 248, 249 ]:
        
        random          =   np.random.choice( np.where( np.sum( np.isfinite( TPM ), axis = 1 ) > 20 )[ 0 ], size )
        funct_TPM       =   np.repeat( TPM[ random ][ np.newaxis, ... ], len( TPM ), axis = 0 )
        in_funct_TPM    =   np.nan_to_num( funct_TPM )
        _               =   np.save( out + "/random_" + str( repeat ) + ".npy", random )
    
    for sample      in  range( samples ):
        
        shifted         =   np.roll( id, len( id ) * sample // samples )
        learning_rate   =   1E-4
        epochs          =   512
        
        inputs          =   [   
                                codons_count[ shifted ], codons1_count[ shifted ], codons2_count[ shifted ],
                                utr5_count[ shifted ], utr3_count[ shifted ], pep_count[ shifted ],
                                start[ shifted ], stop[ shifted ],
                                utr5[ shifted ], utr3[ shifted ], cds[ shifted ], pep [ shifted ],
                                in_TPM[ shifted ], in_funct_TPM[ shifted ]
                            ]
        
        outputs         =   [ in_iBAQ[ shifted ] ]
        
        model           =   create_model( size )
        callbacks       =   tf.keras.callbacks.ModelCheckpoint( out + "/" + str( repeat ) + "_" + str( sample ) + ".hdf5", save_best_only = True )
        _               =   model.compile( tf.keras.optimizers.SGD( learning_rate ), myMSE )
        history         =   model.fit( inputs, outputs, batch_size = 32, epochs = epochs, callbacks = [ callbacks ], validation_split = 1 / samples )
        _               =   np.save( out + "/history_" + str( repeat ) + "_" + str( sample ) + ".npy", history.history )
        _               =   tf.keras.backend.clear_session( )
