# Supplementary material for: Inferring protein from transcript abundances using convolutional neural networks
Source: BioData Min. 2025 Feb 27;18:18. doi: 10.1186/s13040-025-00434-z (PMC11866710; doi:10.1186/s13040-025-00434-z)
Supplement: Supplementary file 6 — Supplementary Material 6: Source Code. [file 13040_2025_434_MOESM6_ESM.zip › 7-experiments-tpm.sh]

for species in human arabidopsis
do
  for experiment in 211 212 213 214 215 221 222 223 224 225 231 232 233 234 235 236 237 238 239 241 242 243 244 245 246 247 248 249
  do
    python3.11 7-experiments-tpm.py $species $experiment
  done
done
