# Supplementary material for: Inferring protein from transcript abundances using convolutional neural networks
Source: BioData Min. 2025 Feb 27;18:18. doi: 10.1186/s13040-025-00434-z (PMC11866710; doi:10.1186/s13040-025-00434-z)
Supplement: Supplementary file 6 — Supplementary Material 6: Source Code. [file 13040_2025_434_MOESM6_ESM.zip › 8-figures.py]

import  glob                    as  glob
import  h5py                    as  h5py
import  matplotlib              as  mpl
import  matplotlib.lines        as  lines
import  matplotlib.patches      as  patches
import  matplotlib.pyplot       as  plt
import  matplotlib.textpath     as  textpath
import  matplotlib.transforms   as  transforms
import  numpy                   as  np
import  os                      as  os

species_1       =   "human"
species_2       =   "arabidopsis"

repeats         =   5
samples         =   10

data_1          =   np.load( species_1 + "/data.npz" )
data_2          =   np.load( species_2 + "/data.npz" )

go_1            =   np.load( species_1 + "/go.npy" )
go_2            =   np.load( species_2 + "/go.npy" )

names_1         =   data_1[ "names" ]
names_2         =   data_2[ "names" ]

seed_1          =   data_1[ "seed"  ]
seed_2          =   data_2[ "seed"  ]

TPM_1           =   data_1[ "TPM"   ]
TPM_2           =   data_2[ "TPM"   ]

iBAQ_1          =   data_1[ "iBAQ"  ]
iBAQ_2          =   data_2[ "iBAQ"  ]

valid_TPM_1     =   np.isfinite( TPM_1 )
valid_TPM_2     =   np.isfinite( TPM_2 )

valid_iBAQ_1    =   np.isfinite( iBAQ_1 )
valid_iBAQ_2    =   np.isfinite( iBAQ_2 )

valid_pairs_1   =   np.isfinite( TPM_1 + iBAQ_1 )
valid_pairs_2   =   np.isfinite( TPM_2 + iBAQ_2 )

filter_id_1     =   np.where( np.sum( valid_pairs_1, axis = 1 ) > 20 )[ 0 ]
filter_id_2     =   np.where( np.sum( valid_pairs_2, axis = 1 ) > 20 )[ 0 ]

font            =   "Helvetica"

largesize       =   8
normalsize      =   7
smallsize       =   5
tinysize        =   4

_               =   plt.rcParams.update( {
                        
                        "axes.facecolor":           "None",
                        "axes.labelpad":            2,
                        "axes.linewidth":           0.5,
                        "axes.spines.top":          False,
                        "axes.spines.right":        False,
                        "axes.titlepad":            9,
                        "axes.titlesize":           normalsize,
                        
                        "boxplot.boxprops.linewidth":           0.5,
                        "boxplot.capprops.linewidth":           0.5,
                        "boxplot.flierprops.linewidth":         0.5,
                        "boxplot.flierprops.markerfacecolor":   "black",
                        "boxplot.flierprops.markersize":        2.5,
                        "boxplot.medianprops.color":            "black",
                        "boxplot.medianprops.linewidth":        0.5,
                        "boxplot.patchartist":                  True,
                        "boxplot.showfliers":                   True,
                        "boxplot.whiskerprops.linewidth":       0.5,
                        
                        "figure.facecolor":         "None",
                        
                        "font.family":              font,
                        "font.size":                normalsize,
                        
                        "hatch.linewidth":          0.5,
                        
                        "legend.borderpad":         0,
                        "legend.fontsize":          smallsize,
                        "legend.frameon":           False,
                        
                        "lines.linewidth":          0.5,
                        
                        "mathtext.default":         "regular",
                        
                        "patch.linewidth":          0.5,
                        
                        "pdf.compression":          9,
                        "pdf.fonttype":             42,
                        
                        "svg.fonttype":             "none",
                        
                        "xtick.bottom":             False,
                        "xtick.labelsize":          smallsize,
                        "xtick.major.pad":          1,
                        "xtick.minor.pad":          1,
                        "xtick.top":                False,
                        
                        "ytick.labelsize":          smallsize,
                        "ytick.left":               False,
                        "ytick.major.pad":          1,
                        "ytick.minor.pad":          1,
                        "ytick.right":              False,
                        
                        "polaraxes.grid":           False
                        
                    } )

cmap            =   "RdYlBu_r"
color_1         =   np.asarray( [ 222, 143,   5 ] ) / 255
color_2         =   np.asarray( [   1, 115, 178 ] ) / 255
color_3         =   np.asarray( [ 148, 148, 148 ] ) / 255

figure          =   plt.figure( figsize = ( 520 / 72, 22.4 ) )
gridspec        =   figure.add_gridspec( nrows = 112, ncols = 24 )

ax_01           =   figure.add_subplot( gridspec[   0 :  12,  0 :  6 ] )
ax_02           =   figure.add_subplot( gridspec[   0 :  12,  6 : 16 ] )
ax_03           =   figure.add_subplot( gridspec[   0 :  12, 16 : 24 ] )
ax_04           =   figure.add_subplot( gridspec[   0 :   6, 16 : 20 ] )
ax_05           =   figure.add_subplot( gridspec[   6 :  12, 16 : 20 ] )
ax_06           =   figure.add_subplot( gridspec[   0 :   6, 20 : 24 ] )
ax_07           =   figure.add_subplot( gridspec[   6 :  12, 20 : 24 ] )

ax_11           =   figure.add_subplot( gridspec[  12 :  24,  0 : 16 ] )
ax_12           =   figure.add_subplot( gridspec[  12 :  18,  0 :  4 ] )
ax_13           =   figure.add_subplot( gridspec[  18 :  24,  0 :  4 ] )
ax_14           =   figure.add_subplot( gridspec[  12 :  18,  4 :  8 ] )
ax_15           =   figure.add_subplot( gridspec[  18 :  24,  4 :  8 ] )
ax_16           =   figure.add_subplot( gridspec[  12 :  18,  8 : 12 ] )
ax_17           =   figure.add_subplot( gridspec[  18 :  24,  8 : 12 ] )
ax_18           =   figure.add_subplot( gridspec[  12 :  18, 12 : 16 ] )
ax_19           =   figure.add_subplot( gridspec[  18 :  24, 12 : 16 ] )

ax_21           =   figure.add_subplot( gridspec[  12 :  13, 16 : 24 ] )
ax_22           =   figure.add_subplot( gridspec[  13 :  24, 16 : 24 ] )

ax_31           =   figure.add_subplot( gridspec[  24 :  36,  0 :  7 ] )
ax_32           =   figure.add_subplot( gridspec[  24 :  36,  8 : 24 ] )
ax_33           =   figure.add_subplot( gridspec[  24 :  30,  8 : 24 ] )
ax_34           =   figure.add_subplot( gridspec[  30 :  36,  8 : 24 ] )

ax_41           =   figure.add_subplot( gridspec[  36 :  44,  0 :  7 ] )
ax_42           =   figure.add_subplot( gridspec[  36 :  44,  8 : 24 ] )

ax_50           =   figure.add_subplot( gridspec[  44 :  52,  0 : 24 ] )
ax_51           =   figure.add_subplot( gridspec[  52 :  62,  0 :  1 ] )
ax_52           =   figure.add_subplot( gridspec[  52 :  62,  1 :  8 ], projection = "polar" )
ax_53           =   figure.add_subplot( gridspec[  52 :  62,  8 : 15 ], projection = "polar" )
ax_54           =   figure.add_subplot( gridspec[  62 :  68,  0 :  1 ] )
ax_55           =   figure.add_subplot( gridspec[  62 :  65,  1 :  8 ] )
ax_56           =   figure.add_subplot( gridspec[  65 :  68,  1 :  8 ] )
ax_57           =   figure.add_subplot( gridspec[  62 :  65,  8 : 15 ] )
ax_58           =   figure.add_subplot( gridspec[  65 :  68,  8 : 15 ] )

ax_61           =   figure.add_subplot( gridspec[  52 :  68, 15 : 24 ] )
gridspec_6      =   gridspec[  53 :  68, 15 : 24 ].subgridspec( nrows = 6, ncols = 2 )
ax_62           =   figure.add_subplot( gridspec_6[ 0 : 2, 0 : 2 ] )
ax_63           =   figure.add_subplot( gridspec_6[ 2 : 4, 0 : 2 ] )
ax_64           =   figure.add_subplot( gridspec_6[ 4 : 6, 0 : 2 ] )
ax_65           =   [ figure.add_subplot( gridspec_6[ i, j ] ) for i in range( 6 ) for j in range( 2 ) ]

ax_70           =   figure.add_subplot( gridspec[  68 :  76,  0 : 24 ] )
ax_71           =   figure.add_subplot( gridspec[  76 :  86,  0 :  1 ] )
ax_72           =   figure.add_subplot( gridspec[  76 :  86,  1 :  8 ], projection = "polar" )
ax_73           =   figure.add_subplot( gridspec[  76 :  86,  8 : 15 ], projection = "polar" )
ax_74           =   figure.add_subplot( gridspec[  86 :  92,  0 :  1 ] )
ax_75           =   figure.add_subplot( gridspec[  86 :  89,  1 :  8 ] )
ax_76           =   figure.add_subplot( gridspec[  89 :  92,  1 :  8 ] )
ax_77           =   figure.add_subplot( gridspec[  86 :  89,  8 : 15 ] )
ax_78           =   figure.add_subplot( gridspec[  89 :  92,  8 : 15 ] )

ax_81           =   figure.add_subplot( gridspec[  76 :  92, 15 : 24 ] )
gridspec_8      =   gridspec[  77 :  92, 15 : 24 ].subgridspec( nrows = 6, ncols = 2 )
ax_82           =   figure.add_subplot( gridspec_8[ 0 : 2, 0 : 2 ] )
ax_83           =   figure.add_subplot( gridspec_8[ 2 : 4, 0 : 2 ] )
ax_84           =   figure.add_subplot( gridspec_8[ 4 : 6, 0 : 2 ] )
ax_85           =   [ figure.add_subplot( gridspec_8[ i, j ] ) for i in range( 6 ) for j in range( 2 ) ]

ax_91           =   figure.add_subplot( gridspec[  93 : 103,  0 : 11 ] )
ax_92           =   figure.add_subplot( gridspec[  93 : 103, 12 : 24 ] )
ax_93           =   figure.add_subplot( gridspec[ 104 : 112,  0 : 13 ] )
ax_94           =   figure.add_subplot( gridspec[ 104 : 112, 14 : 24 ] )

pie_1           =   [ valid_TPM_1, valid_iBAQ_1, valid_pairs_1 ] 
pie_1           =   np.sum( pie_1, axis = 2 )
pie_1           =   [ pie_1 >= 20, pie_1 >= 0 ]
pie_1           =   np.sum( pie_1, axis = 2 )
pie_1           =   np.asarray( [ pie_1[ 0 ], pie_1[ 1 ] - pie_1[ 0 ] ] )

pie_2           =   [ valid_TPM_2, valid_iBAQ_2, valid_pairs_2 ] 
pie_2           =   np.sum( pie_2, axis = 2 )
pie_2           =   [ pie_2 >= 20, pie_2 >= 0 ]
pie_2           =   np.sum( pie_2, axis = 2 )
pie_2           =   np.asarray( [ pie_2[ 0 ], pie_2[ 1 ] - pie_2[ 0 ] ] )

_               =   ax_01.pie( pie_1[ :, 0 ], textprops = { "fontsize": smallsize, "color": "white" }, colors = [ color_1, color_3 ], autopct = lambda x: '{:,.0f}'.format( x / 100 * sum( pie_1[ :, 2 ] ) ), radius = 0.9, center = ( 1, 5 ), startangle = 90, counterclock = False )
_               =   ax_01.pie( pie_1[ :, 1 ], textprops = { "fontsize": smallsize, "color": "white" }, colors = [ color_1, color_3 ], autopct = lambda x: '{:,.0f}'.format( x / 100 * sum( pie_1[ :, 2 ] ) ), radius = 0.9, center = ( 1, 3 ), startangle = 90, counterclock = False )
_               =   ax_01.pie( pie_1[ :, 2 ], textprops = { "fontsize": smallsize, "color": "white" }, colors = [ color_1, color_3 ], autopct = lambda x: '{:,.0f}'.format( x / 100 * sum( pie_1[ :, 2 ] ) ), radius = 0.9, center = ( 1, 1 ), startangle = 90, counterclock = False )
_               =   ax_01.pie( pie_2[ :, 0 ], textprops = { "fontsize": smallsize, "color": "white" }, colors = [ color_2, color_3 ], autopct = lambda x: '{:,.0f}'.format( x / 100 * sum( pie_2[ :, 0 ] ) ), radius = 0.9, center = ( 3, 5 ), startangle = 90, counterclock = False )
_               =   ax_01.pie( pie_2[ :, 1 ], textprops = { "fontsize": smallsize, "color": "white" }, colors = [ color_2, color_3 ], autopct = lambda x: '{:,.0f}'.format( x / 100 * sum( pie_2[ :, 1 ] ) ), radius = 0.9, center = ( 3, 3 ), startangle = 90, counterclock = False )
_               =   ax_01.pie( pie_2[ :, 2 ], textprops = { "fontsize": smallsize, "color": "white" }, colors = [ color_2, color_3 ], autopct = lambda x: '{:,.0f}'.format( x / 100 * sum( pie_2[ :, 2 ] ) ), radius = 0.9, center = ( 3, 1 ), startangle = 90, counterclock = False )

_               =   ax_01.set_xlim( 0.1, 4.36 )
_               =   ax_01.set_ylim( 0.1, 5.9 )
_               =   ax_01.set_xticks( ticks = [ 1, 3 ], labels = [ "H. sapiens", "A. thaliana" ], style = "italic" )
_               =   ax_01.set_yticks( ticks = [ 1, 3, 5 ], labels = [ "paired", "iBAQ", "TPM" ], rotation = 90, verticalalignment = "center" )

experiment      =   1

linear_1        =   np.load( species_1 + "/" + str( experiment ).zfill( 3 ) + "/linear.npy" )
linear_2        =   np.load( species_2 + "/" + str( experiment ).zfill( 3 ) + "/linear.npy" )

mse_1           =   linear_1[ 0, filter_id_1 ]
mse_2           =   linear_2[ 0, filter_id_2 ]

b_1             =   linear_1[ 1, filter_id_1 ]
b_2             =   linear_2[ 1, filter_id_2 ]

m_1             =   linear_1[ 2, filter_id_1 ]
m_2             =   linear_2[ 2, filter_id_2 ]

r2_1            =   1 - mse_1 / np.nanvar( ( iBAQ_1 + 0 * TPM_1 )[ filter_id_1 ] )
r2_2            =   1 - mse_2 / np.nanvar( ( iBAQ_2 + 0 * TPM_2 )[ filter_id_2 ] )

bar_1           =   np.asarray( [ np.histogram( m_1[ r2_1 >= 0.7 ], bins = np.arange( -1.05, 2.15, 0.1 ) )[ 0 ], np.histogram( m_1[ r2_1 <  0.7 ], bins = np.arange( -1.05, 2.15, 0.1 ) )[ 0 ] ] ) / len( filter_id_1 )
bar_2           =   np.asarray( [ np.histogram( m_2[ r2_2 >= 0.7 ], bins = np.arange( -1.05, 2.15, 0.1 ) )[ 0 ], np.histogram( m_2[ r2_2 <  0.7 ], bins = np.arange( -1.05, 2.15, 0.1 ) )[ 0 ] ] ) / len( filter_id_2 )

handles_1       =   ax_02.bar( x = np.arange( -1, 2.1, 0.1 ) - 0.02, height = bar_1[ 0 ], width = 0.04, color = color_1 )
handles_2       =   ax_02.bar( x = np.arange( -1, 2.1, 0.1 ) + 0.02, height = bar_2[ 0 ], width = 0.04, color = color_2 )

handles_3       =   ax_02.bar( x = np.arange( -1, 2.1, 0.1 ) - 0.02, bottom = bar_1[ 0 ], height = bar_1[ 1 ], width = 0.04, color = color_3 )
_               =   ax_02.bar( x = np.arange( -1, 2.1, 0.1 ) + 0.02, bottom = bar_2[ 0 ], height = bar_2[ 1 ], width = 0.04, color = color_3 )

_               =   ax_02.set_xlim( -1.05, 2.05 )
_               =   ax_02.set_ylim(  0.00, 0.12 )
_               =   ax_02.set_xticks( ticks = [ -1, 0, 1, 2 ], labels = [ "-1", "0", "1", "2" ] )
_               =   ax_02.set_yticks( ticks = [ 0.00, 0.04, 0.08, 0.12 ], labels = [ "0%", "4%", "8%", "12%" ] )
_               =   ax_02.set_xlabel( "gradient (a)\n" )
legend          =   ax_02.legend( labels = [ "H. sapiens", "A. thaliana", "r$^2$ < 0.7" ], handles = [ handles_1[ 0 ], handles_2[ 0 ], handles_3[ 0 ] ], ncol = 1, loc = 2 )
_               =   legend.get_texts( )[ 0 ].set_fontstyle( "italic" )
_               =   legend.get_texts( )[ 1 ].set_fontstyle( "italic" )

hist_1          =   [ np.nanmean( ( 0 * iBAQ_1 + TPM_1 )[ filter_id_1 ], axis = 1 ), np.nanvar( ( 0 * iBAQ_1 + TPM_1 )[ filter_id_1 ], axis = 1 ), np.nanvar( ( iBAQ_1 + 0 * TPM_1 )[ filter_id_1 ], axis = 1 ) ]
hist_2          =   [ np.nanmean( ( 0 * iBAQ_2 + TPM_2 )[ filter_id_2 ], axis = 1 ), np.nanvar( ( 0 * iBAQ_2 + TPM_2 )[ filter_id_2 ], axis = 1 ), np.nanvar( ( iBAQ_2 + 0 * TPM_2 )[ filter_id_2 ], axis = 1 ) ]

vmin            =   0
vmax            =   0.01
_               =   ax_04.hist2d( hist_1[ 0 ], hist_1[ 1 ], bins = [ np.arange( 0, 10.25, 0.25 ), np.arange( 0, 5.125, 0.125 ) ], cmap = cmap, vmin = vmin, vmax = vmax * len( hist_1[ 0 ] ) )
_               =   ax_05.hist2d( hist_1[ 0 ], hist_1[ 2 ], bins = [ np.arange( 0, 10.25, 0.25 ), np.arange( 0, 5.125, 0.125 ) ], cmap = cmap, vmin = vmin, vmax = vmax * len( hist_1[ 0 ] ) )
_               =   ax_06.hist2d( hist_2[ 0 ], hist_2[ 1 ], bins = [ np.arange( 0, 10.25, 0.25 ), np.arange( 0, 5.125, 0.125 ) ], cmap = cmap, vmin = vmin, vmax = vmax * len( hist_2[ 0 ] ) )
_               =   ax_07.hist2d( hist_2[ 0 ], hist_2[ 2 ], bins = [ np.arange( 0, 10.25, 0.25 ), np.arange( 0, 5.125, 0.125 ) ], cmap = cmap, vmin = vmin, vmax = vmax * len( hist_2[ 0 ] ) )

_               =   ax_03.set_xticks( [ 0 ], [ " " ] )
_               =   ax_03.set_yticks( [ ] )
_               =   ax_03.set_xlabel( "mean log$_2$(TPM)" )
_               =   ax_03.spines[ [ "bottom", "left" ] ].set_visible( False )

for ax          in  [ ax_04, ax_05, ax_06, ax_07 ]:
    
    _               =   ax.set_xlim(  0, 10 )
    _               =   ax.set_ylim(  0,  5 )
    _               =   ax.set_aspect( 2 )
    _               =   ax.set_xticks( [ 0, 2, 4, 6, 8, 10 ] )
    _               =   ax.set_yticks( [ 0, 1, 2, 3, 4,  5 ] )
    _               =   ax.spines[ [ "bottom", "left" ] ].set_visible( False )

_               =   ax_04.set_ylabel( "var log$_2$(TPM)" )
_               =   ax_05.set_ylabel( "var log$_2$(iBAQ)" )

group_1_1       =   np.where(                                  ( m_1 <  -0.2 )   )[ 0 ][ np.argsort( r2_1 [                                  ( m_1 <  -0.2 )   ] ) ]
group_1_2       =   np.where( np.logical_and( ( m_1 >= -0.2 ), ( m_1 <=  0.2 ) ) )[ 0 ][ np.argsort( r2_1 [ np.logical_and( ( m_1 >= -0.2 ), ( m_1 <=  0.2 ) ) ] ) ]
group_1_3       =   np.where( np.logical_and( ( m_1 >   0.2 ), ( m_1 <   1.0 ) ) )[ 0 ][ np.argsort( r2_1 [ np.logical_and( ( m_1 >   0.2 ), ( m_1 <=  1.0 ) ) ] ) ]
group_1_4       =   np.where(                 ( m_1 >   1.0 )                    )[ 0 ][ np.argsort( r2_1 [                 ( m_1 >   1.0 )                    ] ) ]

group_2_1       =   np.where(                                  ( m_2 <  -0.2 )   )[ 0 ][ np.argsort( r2_2 [                                  ( m_2 <  -0.2 )   ] ) ]
group_2_2       =   np.where( np.logical_and( ( m_2 >= -0.2 ), ( m_2 <=  0.2 ) ) )[ 0 ][ np.argsort( r2_2 [ np.logical_and( ( m_2 >= -0.2 ), ( m_2 <=  0.2 ) ) ] ) ]
group_2_3       =   np.where( np.logical_and( ( m_2 >   0.2 ), ( m_2 <=  1.0 ) ) )[ 0 ][ np.argsort( r2_2 [ np.logical_and( ( m_2 >   0.2 ), ( m_2 <=  1.0 ) ) ] ) ]
group_2_4       =   np.where(                 ( m_2 >   1.0 )                    )[ 0 ][ np.argsort( r2_2 [                 ( m_2 >   1.0 )                    ] ) ]

selector        =   100
selector_1      =   [
                        group_1_1[ - selector + 1 ], group_1_1[ selector - 1 ],
                        group_1_2[ - selector + 1 ], group_1_2[ selector - 1 ],
                        group_1_3[ - selector + 1 ], group_1_3[ selector - 1 ],
                        group_1_4[ - selector + 1 ], group_1_4[ selector - 1 ]
                    ]
selector_2      =   [
                        group_2_1[ - selector + 1 ], group_2_1[ selector - 1 ],
                        group_2_2[ - selector + 1 ], group_2_2[ selector - 1 ],
                        group_2_3[ - selector + 1 ], group_2_3[ selector - 1 ],
                        group_2_4[ - selector + 1 ], group_2_4[ selector - 1 ]
                    ]

scatter_1       =   [ [ TPM_1[ filter_id_1 ][ entry ], iBAQ_1[ filter_id_1 ][ entry ] ] for entry in selector_1 ]
scatter_2       =   [ [ TPM_2[ filter_id_2 ][ entry ], iBAQ_2[ filter_id_2 ][ entry ] ] for entry in selector_2 ]

lineplot_1      =   [ [ [ 0, 10 ], [ b_1[ entry ] + 0 * m_1[ entry ], b_1[ entry ] + 10 * m_1[ entry ] ] ] for entry in selector_1 ]
lineplot_2      =   [ [ [ 0, 10 ], [ b_2[ entry ] + 0 * m_2[ entry ], b_2[ entry ] + 10 * m_2[ entry ] ] ] for entry in selector_2 ]

for i, ax       in  enumerate( [ ax_12, ax_13, ax_14, ax_15, ax_16, ax_17, ax_18, ax_19 ] ):
    
    _               =   ax.scatter( scatter_1[ i ][ 0 ], scatter_1[ i ][ 1 ], s = 4, marker = ".", color = color_1 )
    _               =   ax.scatter( scatter_2[ i ][ 0 ], scatter_2[ i ][ 1 ], s = 4, marker = ".", color = color_2 )
    
    _               =   ax.plot( lineplot_1[ i ][ 0 ], lineplot_1[ i ][ 1 ], linestyle = "--", color = color_1 )
    _               =   ax.plot( lineplot_2[ i ][ 0 ], lineplot_2[ i ][ 1 ], linestyle = "--", color = color_2 )
    
    _               =   ax.set_xlim(  0, 10 )
    _               =   ax.set_ylim( 10, 35 )
    _               =   ax.set_aspect( 10 / 25 )
    _               =   ax.set_xticks( ticks = [  0, 2, 4, 6, 8, 10 ] )
    _               =   ax.set_yticks( ticks = [ 10, 15, 20, 25, 30, 35 ] )

_               =   ax_12.text( 5, 35, "a < -0.2",         horizontalalignment = "center", verticalalignment = "top", fontsize = smallsize )
_               =   ax_14.text( 5, 35, "-0.2 ≤ a ≤ 0.2",   horizontalalignment = "center", verticalalignment = "top", fontsize = smallsize )
_               =   ax_16.text( 5, 35, "0.2 < a ≤ 1.0",    horizontalalignment = "center", verticalalignment = "top", fontsize = smallsize )
_               =   ax_18.text( 5, 35, "a > 1.0",          horizontalalignment = "center", verticalalignment = "top", fontsize = smallsize )

legend          =   ax_12.legend( labels = [ "H. sapiens", "A. thaliana" ], handles = [ handles_1[ 0 ], handles_2[ 0 ] ], ncol = 1, loc = 3 )
_               =   legend.get_texts( )[ 0 ].set_fontstyle( "italic" )
_               =   legend.get_texts( )[ 1 ].set_fontstyle( "italic" )

_               =   ax_11.set_xticks( [ 0 ], [ " " ] )
_               =   ax_11.set_yticks( [ 0 ], [ "     " ] )
_               =   ax_11.set_xlabel( "log$_2$(TPM)\n" )
_               =   ax_11.spines[ [ "bottom", "left" ] ].set_visible( False )

cbar_1          =   plt.colorbar( mappable = mpl.cm.ScalarMappable( mpl.colors.Normalize( vmin = vmin, vmax = vmax ), cmap = cmap ), cax = ax_21, orientation = "horizontal" )

_               =   ax_21.set_xticks( ticks = [ vmin, vmax ], labels = [ "0%", "1%" ] )
_               =   ax_21.tick_params( bottom = False )
_               =   ax_21.spines[ [ "bottom", "left" ] ].set_visible( False )
_               =   cbar_1.outline.set_visible( False )
_               =   cbar_1.solids.set_rasterized( False )

best_1_1        =   r2_1[ group_1_1 ] >= 0.7
best_1_2        =   r2_1[ group_1_2 ] >= 0.7
best_1_3        =   r2_1[ group_1_3 ] >= 0.7
best_1_4        =   r2_1[ group_1_4 ] >= 0.7

best_2_1        =   r2_2[ group_2_1 ] >= 0.7
best_2_2        =   r2_2[ group_2_2 ] >= 0.7
best_2_3        =   r2_2[ group_2_3 ] >= 0.7
best_2_4        =   r2_2[ group_2_4 ] >= 0.7

avg_1_1         =   np.mean( r2_1[ group_1_1 ] )
avg_1_2         =   np.mean( r2_1[ group_1_2 ] )
avg_1_3         =   np.mean( r2_1[ group_1_3 ] )
avg_1_4         =   np.mean( r2_1[ group_1_4 ] )

avg_2_1         =   np.mean( r2_2[ group_2_1 ] )
avg_2_2         =   np.mean( r2_2[ group_2_2 ] )
avg_2_3         =   np.mean( r2_2[ group_2_3 ] )
avg_2_4         =   np.mean( r2_2[ group_2_4 ] )

table_1         =   [ sum( best_1_1 ), len( group_1_1 ), avg_1_1, sum( best_1_2 ), len( group_1_2 ), avg_1_2, sum( best_1_3 ), len( group_1_3 ), avg_1_3, sum( best_1_4 ), len( group_1_4 ), avg_1_4 ]
table_2         =   [ sum( best_2_1 ), len( group_2_1 ), avg_2_1, sum( best_2_2 ), len( group_2_2 ), avg_2_2, sum( best_2_3 ), len( group_2_3 ), avg_2_3, sum( best_2_4 ), len( group_2_4 ), avg_2_4 ]

cellText        =   [
                        [ "",               "",                             "H. sapiens",                   "",                                 "",                             "A. thaliana",                  ""                                  ],
                        [ "",               "r$^2$ ≥ 0.7",                  "all",                          "Ø r$^2$",                          "r$^2$ ≥ 0.7",                  "all",                          "Ø r$^2$"                           ],
                        [ "a < -0.2",       "{:,}".format( table_1[  0 ] ), "{:,}".format( table_1[  1 ] ), "{:.2f}".format( table_1[  2 ] ),   "{:,}".format( table_2[  0 ] ), "{:,}".format( table_2[  1 ] ), "{:.2f}".format( table_2[  2 ] )    ],
                        [ "-0.2 ≤ a ≤ 0.2", "{:,}".format( table_1[  3 ] ), "{:,}".format( table_1[  4 ] ), "{:.2f}".format( table_1[  5 ] ),   "{:,}".format( table_2[  3 ] ), "{:,}".format( table_2[  4 ] ), "{:.2f}".format( table_2[  5 ] )    ],
                        [ "0.2 < a ≤ 1.0",  "{:,}".format( table_1[  6 ] ), "{:,}".format( table_1[  7 ] ), "{:.2f}".format( table_1[  8 ] ),   "{:,}".format( table_2[  6 ] ), "{:,}".format( table_2[  7 ] ), "{:.2f}".format( table_2[  8 ] )    ],
                        [ "a > 1.0",        "{:,}".format( table_1[  9 ] ), "{:,}".format( table_1[ 10 ] ), "{:.2f}".format( table_1[ 11 ] ),   "{:,}".format( table_2[  9 ] ), "{:,}".format( table_2[ 10 ] ), "{:.2f}".format( table_2[ 11 ] )    ],
                    ]

table           =   ax_22.table( cellText = cellText, colWidths = [ 0.22, 0.13, 0.13, 0.13, 0.13, 0.13, 0.13 ], loc = "lower center" )
_               =   table.auto_set_font_size( False )
_               =   table.set_fontsize( smallsize )
for cell        in  table.get_children( ):
    _               =   cell.set_fill( False )
_               =   table[ 0, 2 ].get_text( ).set_horizontalalignment( "center" )
_               =   table[ 0, 5 ].get_text( ).set_horizontalalignment( "center" )
_               =   table[ 1, 1 ].get_text( ).set_horizontalalignment( "center" )
_               =   table[ 1, 2 ].get_text( ).set_horizontalalignment( "center" )
_               =   table[ 1, 3 ].get_text( ).set_horizontalalignment( "center" )
_               =   table[ 1, 4 ].get_text( ).set_horizontalalignment( "center" )
_               =   table[ 1, 5 ].get_text( ).set_horizontalalignment( "center" )
_               =   table[ 1, 6 ].get_text( ).set_horizontalalignment( "center" )
_               =   table[ 0, 2 ].get_text( ).set_fontstyle( "italic" )
_               =   table[ 0, 5 ].get_text( ).set_fontstyle( "italic" )

table[ 0, 0 ].visible_edges =   "R"
table[ 0, 1 ].visible_edges =   "BTL"
table[ 0, 2 ].visible_edges =   "BT"
table[ 0, 3 ].visible_edges =   "BRT"
table[ 0, 4 ].visible_edges =   "BTL"
table[ 0, 5 ].visible_edges =   "BT"
table[ 0, 6 ].visible_edges =   "BRT"
table[ 1, 0 ].visible_edges =   "BR"

_               =   ax_22.set_xticks( [ ] )
_               =   ax_22.set_yticks( [ ] )
_               =   ax_22.spines[ [ "bottom", "left" ] ].set_visible( False )

experiment      =   1

mse_1           =   np.asarray( [ np.load( entry ) for entry in sorted( glob.glob( species_1 + "/" + str( experiment ).zfill( 3 ) + "/mse_*.npy" ) ) ] )
mse_2           =   np.asarray( [ np.load( entry ) for entry in sorted( glob.glob( species_2 + "/" + str( experiment ).zfill( 3 ) + "/mse_*.npy" ) ) ] )

boxplot_1       =   1 - mse_1.T / np.nanvar( ( iBAQ_1 + 0 * TPM_1 )[ filter_id_1 ] )
boxplot_2       =   1 - mse_2.T / np.nanvar( ( iBAQ_2 + 0 * TPM_2 )[ filter_id_2 ] )

_               =   ax_31.boxplot( boxplot_1, positions = np.asarray( [ 1, 2, 3, 4 ] ) - 0.2, widths = 0.4, boxprops = { "facecolor": color_1 } )
_               =   ax_31.boxplot( boxplot_2, positions = np.asarray( [ 1, 2, 3, 4 ] ) + 0.2, widths = 0.4, boxprops = { "facecolor": color_2 } )

_               =   ax_31.set_xlim( [ 0.0, 5.0 ] )
_               =   ax_31.set_ylim( [ 0.0, 1.0 ] )
_               =   ax_31.set_xticks( ticks = [ 1, 2, 3, 4 ], labels = [ "constant", "linear", "square", "root" ], rotation = 90, horizontalalignment = "center", verticalalignment = "top" )
_               =   ax_31.set_yticks( ticks = [ 0.0, 0.2, 0.4, 0.6, 0.8, 1.0 ], labels = [ " 0.0", " 0.2", " 0.4", " 0.6", " 0.8", " 1.0" ] )
legend          =   ax_31.legend( labels = [ "H. sapiens", "A. thaliana" ], handles = [ handles_1[ 0 ], handles_2[ 0 ] ], ncol = 1, loc = 3 )
_               =   legend.get_texts( )[ 0 ].set_fontstyle( "italic" )
_               =   legend.get_texts( )[ 1 ].set_fontstyle( "italic" )

experiment      =   1

mse_1           =   np.load( species_1 + "/" + str( experiment ).zfill( 3 ) + "/tissues.npy" )[ 5 : ]
mse_2           =   np.load( species_2 + "/" + str( experiment ).zfill( 3 ) + "/tissues.npy" )[ 5 : ]

boxplot_3       =   1 - mse_1.T / np.nanvar( ( iBAQ_1 + 0 * TPM_1 )[ filter_id_1 ] )
boxplot_4       =   1 - mse_2.T / np.nanvar( ( iBAQ_2 + 0 * TPM_2 )[ filter_id_2 ] )

_               =   ax_33.boxplot( boxplot_3, positions = np.arange( 5, 31 ) - 0.2, widths = 0.4, boxprops = { "facecolor": color_1 } )
_               =   ax_33.boxplot( boxplot_4, positions = np.arange( 5, 31 ) + 0.2, widths = 0.4, boxprops = { "facecolor": color_2 } )

_               =   ax_33.set_xlim( [ 4, 31 ] )
_               =   ax_33.set_ylim( [ 0,  1 ] )
_               =   ax_33.set_xticks( ticks = [ 5, 10, 15, 20, 25, 30 ], labels = [ 5, 10, 15, 20, 25, 30 ] )
_               =   ax_33.set_yticks( ticks = [ 0.0, 0.2, 0.4, 0.6, 0.8, 1.0 ] )

bar_1           =   np.asarray( [ np.sum( np.sum( valid_pairs_1, 1 ) == i ) for i in range( 31 ) ] )[ 5 : ] / len( TPM_1 )
bar_2           =   np.asarray( [ np.sum( np.sum( valid_pairs_2, 1 ) == i ) for i in range( 31 ) ] )[ 5 : ] / len( TPM_2 )

_               =   ax_34.bar( x = np.arange( 5, 31 ) - 0.2, height = bar_1, width = 0.4, color = color_1 )
_               =   ax_34.bar( x = np.arange( 5, 31 ) + 0.2, height = bar_2, width = 0.4, color = color_2 )

_               =   ax_34.set_xlim( [ 4, 31   ] )
_               =   ax_34.set_ylim( [ 0,  0.3 ] )
_               =   ax_34.set_xticks( ticks = [ 5, 10, 15, 20, 25, 30 ], labels = [ 5, 10, 15, 20, 25, 30 ] )
_               =   ax_34.set_yticks( ticks = [ 0.0, 0.1, 0.2, 0.3 ], labels = [ "0%", "10%", "20%", "30%" ] )

_               =   ax_32.set_xticks( ticks = [ 0 ], labels = [ " " ] )
_               =   ax_32.set_yticks( [ ] )
_               =   ax_32.set_xlabel( "Number of matched datapoints\n\n" )
_               =   ax_32.spines[ [ "bottom", "left" ] ].set_visible( False )

transform1      =   transforms.offset_copy( ax_41.transData, fig = figure, y = - normalsize * 1.0 / 10, units = "points" )
transform2      =   transforms.offset_copy( ax_41.transData, fig = figure, y = - normalsize * 3.0 / 10, units = "points" )
transform3      =   transforms.offset_copy( ax_41.transData, fig = figure, y = - normalsize * 1.0 / 10, units = "points" )

_               =   ax_41.text(  3, 14.5, "Input",  horizontalalignment = "center", verticalalignment = "center" )
_               =   ax_41.text(  7, 14.5, "Dense",  horizontalalignment = "center", verticalalignment = "center" )
_               =   ax_41.text( 11, 14.5, "Bias",   horizontalalignment = "center", verticalalignment = "center" )
_               =   ax_41.text( 15, 14.5, "Output", horizontalalignment = "center", verticalalignment = "center" )

_               =   ax_41.text(  7,  8, "·", horizontalalignment = "center", verticalalignment = "center", transform = transform1 )
_               =   ax_41.text(  7, 12, "·", horizontalalignment = "center", verticalalignment = "center", transform = transform1 )
_               =   ax_41.text( 11,  8, "+", horizontalalignment = "center", verticalalignment = "center" )
_               =   ax_41.text( 11, 12, "+", horizontalalignment = "center", verticalalignment = "center" )
_               =   ax_41.text( 15,  8, "b", horizontalalignment = "center", verticalalignment = "center" )
_               =   ax_41.text( 15, 12, "a", horizontalalignment = "center", verticalalignment = "center" )

_               =   ax_41.add_artist( plt.Circle( (  3, 10 ), 1, fill = False ) )
_               =   ax_41.add_artist( plt.Circle( (  7,  8 ), 1, fill = False ) )
_               =   ax_41.add_artist( plt.Circle( (  7, 12 ), 1, fill = False ) )
_               =   ax_41.add_artist( plt.Circle( ( 11,  8 ), 1, fill = False ) )
_               =   ax_41.add_artist( plt.Circle( ( 11, 12 ), 1, fill = False ) )
_               =   ax_41.add_artist( plt.Circle( ( 15,  8 ), 1, fill = False ) )
_               =   ax_41.add_artist( plt.Circle( ( 15, 12 ), 1, fill = False ) )

_               =   ax_41.plot( (  4,  6 ), ( 10,  8 ), color = "black", solid_capstyle = "butt" )
_               =   ax_41.plot( (  4,  6 ), ( 10, 12 ), color = "black", solid_capstyle = "butt" )
_               =   ax_41.plot( (  8, 10 ), (  8,  8 ), color = "black" )
_               =   ax_41.plot( (  8, 10 ), ( 12, 12 ), color = "black" )
_               =   ax_41.plot( ( 12, 14 ), (  8,  8 ), color = "black" )
_               =   ax_41.plot( ( 12, 14 ), ( 12, 12 ), color = "black" )

_               =   ax_41.text(  1.0, 4.5, "Input", horizontalalignment = "center", verticalalignment = "center" )
_               =   ax_41.text(  6.5, 4.5, "Conv",  horizontalalignment = "center", verticalalignment = "center" )
_               =   ax_41.text( 13.5, 4.5, "Pool",  horizontalalignment = "center", verticalalignment = "center" )

_               =   ax_41.text(  5.0, 2, "*", horizontalalignment = "center", verticalalignment = "center", transform = transform2 )
_               =   ax_41.text( 12.0, 2, "Σ", horizontalalignment = "center", verticalalignment = "center", transform = transform3 )

_               =   ax_41.add_artist( plt.Circle( (  1,  2 ), 1, fill = False ) )
_               =   ax_41.add_artist( plt.Circle( (  5,  2 ), 1, fill = False ) )
_               =   ax_41.add_artist( plt.Circle( (  8,  2 ), 1, fill = False ) )
_               =   ax_41.add_artist( plt.Circle( ( 12,  2 ), 1, fill = False ) )
_               =   ax_41.add_artist( plt.Circle( ( 15,  2 ), 1, fill = False ) )

_               =   ax_41.plot( (  2,  4 ), ( 2, 2 ), color = "black" )
_               =   ax_41.plot( (  6,  7 ), ( 2, 2 ), color = "black" )
_               =   ax_41.plot( (  9, 11 ), ( 2, 2 ), color = "black" )
_               =   ax_41.plot( ( 13, 14 ), ( 2, 2 ), color = "black" )
_               =   ax_41.plot( ( 16, 18 ), ( 2, 0 ), color = "black", solid_capstyle = "butt" )
_               =   ax_41.plot( ( 16, 18 ), ( 2, 4 ), color = "black", solid_capstyle = "butt" )

_               =   ax_41.plot( ( 7.25, 8.00 ), ( 2, 2 ), color = "black", solid_capstyle = "butt" )
_               =   ax_41.plot( np.linspace(  8.00,  8.75, 20 ), np.tanh( np.linspace( 0, 3, 20 ) ) * 0.4 + 2, color = "black", solid_capstyle = "round" )
_               =   ax_41.plot( np.linspace( 14.25, 15.50, 20 ), np.log2( np.linspace( 1, 4, 20 ) ) * 0.3 + 2, color = "black", solid_capstyle = "round" )

_               =   ax_41.set_xlim( 0, 18 )
_               =   ax_41.set_ylim( 2, 15 )
_               =   ax_41.set_xticks( ticks = [ 9 ], labels = [ "\n\n\nlog$_2$(iBAQ) = a · log$_2$(TPM) + b\n" ] )
_               =   ax_41.set_yticks( [ ] )
_               =   ax_41.spines[ [ "left", "bottom" ] ].set_visible( False )

experiments     =   [ 101, 102, 103, 111, 112, 113, 121, 122, 123, 131, 132, 133, 141, 142, 143, 151, 152, 153, 161, 162, 163, 171, 172, 173 ]
mse_1           =   np.zeros( ( len( experiments ), samples * repeats ) )
mse_2           =   np.zeros( ( len( experiments ), samples * repeats ) )

for i, exp      in  enumerate( experiments ):
    
    if not np.isfinite( exp ):
        continue
    
    history_1       =   [ np.load( entry, allow_pickle = True ) for entry in sorted( glob.glob( species_1 + "/" + str( exp ) + "/history_*.npy" ) ) ]
    history_2       =   [ np.load( entry, allow_pickle = True ) for entry in sorted( glob.glob( species_2 + "/" + str( exp ) + "/history_*.npy" ) ) ]
    
    mse_1[ i ]      =   np.asarray( [ np.min( entry[ ( ) ][ "val_loss" ] ) for entry in history_1 ] )
    mse_2[ i ]      =   np.asarray( [ np.min( entry[ ( ) ][ "val_loss" ] ) for entry in history_2 ] )

boxplot_1       =   1 - mse_1.T / np.nanvar( ( iBAQ_1 + 0 * TPM_1 )[ filter_id_1 ] )
boxplot_2       =   1 - mse_2.T / np.nanvar( ( iBAQ_2 + 0 * TPM_2 )[ filter_id_2 ] )

_               =   ax_42.boxplot( boxplot_1, positions = np.asarray( [ 1, 2, 3, 5, 6, 7, 9, 10, 11, 13, 14, 15, 17, 18, 19, 21, 22, 23, 25, 26, 27, 29, 30, 31 ] ) - 0.2, widths = 0.4, boxprops = { "facecolor": color_1 } )
_               =   ax_42.boxplot( boxplot_2, positions = np.asarray( [ 1, 2, 3, 5, 6, 7, 9, 10, 11, 13, 14, 15, 17, 18, 19, 21, 22, 23, 25, 26, 27, 29, 30, 31 ] ) + 0.2, widths = 0.4, boxprops = { "facecolor": color_2 } )

_               =   ax_42.plot( (  1 - 0.4, 15 + 0.4 ), ( 0.55, 0.55 ), linestyle = "-", marker = "|", markeredgewidth = 0.5, markersize = 2.5, color = "black" )
_               =   ax_42.plot( ( 17 - 0.4, 31 + 0.4 ), ( 0.55, 0.55 ), linestyle = "-", marker = "|", markeredgewidth = 0.5, markersize = 2.5, color = "black" )

_               =   ax_42.text(  8.0, 0.60, "Dense module",         horizontalalignment = "center", verticalalignment = "top", fontsize = smallsize )
_               =   ax_42.text( 24.0, 0.60, "Convolutional module", horizontalalignment = "center", verticalalignment = "top", fontsize = smallsize )

ax_42.xaxis.remove_overlapping_locs = False
_               =   ax_42.set_xlim( [ 0.00, 32.00 ] )
_               =   ax_42.set_ylim( [ 0.00,  0.60 ] )
_               =   ax_42.set_xticks( minor = True,  ticks = [ 1, 2, 3, 5, 6, 7, 9, 10, 11, 13, 14, 15, 17, 18, 19, 21, 22, 23, 25, 26, 27, 29, 30, 31 ], labels = [ "-", "+1", "+2", "5'", "3'", "PEP", "+/-8nt", "+/-10nt", "+/-12nt", "+/-8nt", "+/-10nt", "+/-12nt", "8nt", "10nt", "12nt", "8nt", "10nt", "12nt", "8nt", "10nt", "12nt", "8aa", "10aa", "12aa" ], rotation = 90 )
_               =   ax_42.set_xticks( minor = False, ticks = [ 2, 6, 10, 14, 18, 22, 26, 30 ], labels = [ "\n\n\ncodon count", "\n\n\nnt/aa count", "\n\n\nstart context", "\n\n\nstop context", "\n\n\n5'-UTR", "\n\n\n3'-UTR", "\n\n\nCDS", "\n\n\nPEP" ] )
_               =   ax_42.set_yticks( ticks = [ 0.0, 0.1, 0.2, 0.3, 0.4, 0.5, 0.6 ] )
legend          =   ax_42.legend( labels = [ "H. sapiens", "A. thaliana" ], handles = [ handles_1[ 0 ], handles_2[ 0 ] ], ncol = 1, loc = 3 )
_               =   legend.get_texts( )[ 0 ].set_fontstyle( "italic" )
_               =   legend.get_texts( )[ 1 ].set_fontstyle( "italic" )

experiment      =   113

aa              =   [ "A", "C", "D", "E", "F", "G", "H", "I", "K", "L", "M", "N", "P", "Q", "R", "S", "T", "V", "W", "Y" ]

files_1         =   sorted( glob.glob( species_1 + "/" + str( experiment ) + "/*.hdf5" ) )
files_2         =   sorted( glob.glob( species_2 + "/" + str( experiment ) + "/*.hdf5" ) )

kernel_1        =   [ h5py.File( file )[ "model_weights" ][ "dense_1" ][ "dense_1" ][ "kernel:0" ][ ( ) ] for file in files_1 ]
kernel_2        =   [ h5py.File( file )[ "model_weights" ][ "dense_1" ][ "dense_1" ][ "kernel:0" ][ ( ) ] for file in files_2 ]

boxplot_1       =   np.asarray( kernel_1 )[ ..., 0 ]
boxplot_2       =   np.asarray( kernel_2 )[ ..., 0 ]

_               =   ax_50.plot( ( -0.5, 19.5 ), ( 0, 0 ), linestyle = "--", color = "black" )

_               =   ax_50.boxplot( boxplot_1, positions = np.arange( 20 ) - 0.1, widths = 0.2, boxprops = { "facecolor": color_1 } )
_               =   ax_50.boxplot( boxplot_2, positions = np.arange( 20 ) + 0.1, widths = 0.2, boxprops = { "facecolor": color_2 } )

_               =   ax_50.set_xlim( -0.5, 19.5 )
_               =   ax_50.set_ylim( -1.6,  1.6 )
_               =   ax_50.set_xticks( ticks = np.arange( 20 ), labels = aa )
_               =   ax_50.set_yticks( [ -1.6, 0, 1.6 ], labels = [ "-1.6", "0", "1.6" ] )
_               =   ax_50.set_xlabel( "amino acid\n" )
_               =   ax_50.set_ylabel( "weight" )
legend          =   ax_50.legend( labels = [ "H. sapiens", "A. thaliana" ], handles = [ handles_1[ 0 ], handles_2[ 0 ] ], ncol = 1, loc = 3 )
_               =   legend.get_texts( )[ 0 ].set_fontstyle( "italic" )
_               =   legend.get_texts( )[ 1 ].set_fontstyle( "italic" )

vmin            =   -0.2
vmax            =   0.2
cbar_2          =   plt.colorbar( mappable = mpl.cm.ScalarMappable( mpl.colors.Normalize( vmin = vmin, vmax = vmax ), cmap = cmap ), cax = ax_51 )

_               =   ax_51.set_yticks( ticks = [ -0.2, 0, 0.2 ], labels = [ "-0.2", "0", "0.2" ] )
_               =   ax_51.set_ylabel( "weight" )
_               =   ax_51.yaxis.set_ticks_position( "left" )
_               =   ax_51.yaxis.set_label_position( "left" )
_               =   cbar_2.ax.tick_params( left = False )
_               =   cbar_2.outline.set_visible( False )
_               =   cbar_2.solids.set_rasterized( False )

experiment      =   181

files_1         =   sorted( glob.glob( species_1 + "/" + str( experiment ) + "/*.hdf5" ) )
files_2         =   sorted( glob.glob( species_2 + "/" + str( experiment ) + "/*.hdf5" ) )

kernel_1        =   np.mean( [ h5py.File( file )[ "model_weights" ][ "dense_1" ][ "dense_1" ][ "kernel:0" ][ ( ) ] for file in files_1 ], axis = 0 )[ ..., 0 ]
kernel_2        =   np.mean( [ h5py.File( file )[ "model_weights" ][ "dense_1" ][ "dense_1" ][ "kernel:0" ][ ( ) ] for file in files_2 ], axis = 0 )[ ..., 0 ]

codons          =   np.asarray( [ "AAA", "AAC", "AAG", "AAU", "ACA", "ACC", "ACG", "ACU", "AGA", "AGC", "AGG", "AGU", "AUA", "AUC", "AUG", "AUU", "CAA", "CAC", "CAG", "CAU", "CCA", "CCC", "CCG", "CCU", "CGA", "CGC", "CGG", "CGU", "CUA", "CUC", "CUG", "CUU", "GAA", "GAC", "GAG", "GAU", "GCA", "GCC", "GCG", "GCU", "GGA", "GGC", "GGG", "GGU", "GUA", "GUC", "GUG", "GUU", "UAA", "UAC", "UAG", "UAU", "UCA", "UCC", "UCG", "UCU", "UGA", "UGC", "UGG", "UGU", "UUA", "UUC", "UUG", "UUU" ] )
codons_1        =   kernel_1[ 0 : 64 ][ :, np.newaxis ]
codons_2        =   kernel_2[ 0 : 64 ][ :, np.newaxis ]

ticks           =   [ 1, 1, 1, 0, 1, 1, 1, 0, 1, 0, 0, 0, 1, 0, 1, 0, 1, 0, 0, 0, 1, 0, 1, 0, 1, 0, 0, 0, 1, 0, 0, 0, 1, 0, 1, 0, 1, 0, 1, 0, 1, 0, 0, 0, 1, 1, 0, 0, 1, 0, 0, 0, 1, 0, 1, 0, 1, 0, 0, 0, 1, 0, 0, 0 ]
aa              =   [ "W", "*", "C", "*", "*", "Y", "S", "L", "F", "G", "E", "D", "A", "V", "R", "S", "K", "N", "T", "M", "I", "R", "Q", "H", "P", "L" ]
positions       =   ( np.where( ticks )[ 0 ] + np.concatenate( [ np.where( ticks )[ 0 ][ 1 : ], [ 64 ] ] ) ) / 2

ticks           =   np.roll( ticks, -1 )
ticks           =   np.flip( ticks )

index           =   np.asarray( [ i * 16 + j * 4 + k for i in [ 2, 0, 1, 3 ] for j in [ 2, 0, 1, 3 ] for k in [ 2, 0, 1, 3 ] ] )

codons          =   codons  [ index ]
codons_1        =   codons_1[ index ]
codons_2        =   codons_2[ index ]

codons          =   np.roll( codons,   16 )
codons_1        =   np.roll( codons_1, 16 )
codons_2        =   np.roll( codons_2, 16 )
ticks           =   np.roll( ticks,    16 )

mesh_label      =   codons
mesh_1          =   np.concatenate( ( np.zeros( ( 64, 2 ) ) + np.nan, codons_1, np.zeros( ( 64, 1 ) ) + np.nan ), axis = 1 )
mesh_2          =   np.concatenate( ( np.zeros( ( 64, 2 ) ) + np.nan, codons_2, np.zeros( ( 64, 1 ) ) + np.nan ), axis = 1 )

y, x            =   np.meshgrid( [ 0, 4, 6, 8 ], ( np.arange( 64 ) + 0.5 ) / 64 * 2 * np.pi )
_               =   ax_52.pcolormesh( x, y, mesh_1, vmin = vmin, vmax = vmax, cmap = cmap )
_               =   ax_53.pcolormesh( x, y, mesh_2, vmin = vmin, vmax = vmax, cmap = cmap )

transform1      =   transforms.offset_copy( ax_52.transData, fig = figure, y = - tinysize * 3.0 / 10, units = "points" )
transform2      =   transforms.offset_copy( ax_53.transData, fig = figure, y = - tinysize * 3.0 / 10, units = "points" )

for i           in  range( 64 ):
    _               =   ax_52.text( ( i + 0.5 ) / 32 * np.pi, 6.0, mesh_label[ i ][ 2 ], fontsize = tinysize, horizontalalignment = "center", verticalalignment = "center_baseline" )
    _               =   ax_53.text( ( i + 0.5 ) / 32 * np.pi, 6.0, mesh_label[ i ][ 2 ], fontsize = tinysize, horizontalalignment = "center", verticalalignment = "center_baseline" )
    
    if ticks[ i ]:
        _               =   ax_52.plot( ( np.sin( i * np.pi / 32 ) * 9 , np.sin( i * np.pi / 32 ) * 10 ), ( np.cos( i * np.pi / 32 ) * 9, np.cos( i * np.pi / 32 ) * 10 ), color = "black", transform = ax_52.transData._b )
        _               =   ax_53.plot( ( np.sin( i * np.pi / 32 ) * 9 , np.sin( i * np.pi / 32 ) * 10 ), ( np.cos( i * np.pi / 32 ) * 9, np.cos( i * np.pi / 32 ) * 10 ), color = "black", transform = ax_53.transData._b )

for i, x        in  enumerate( positions ):
    
    if aa[ i ]      ==  "*":
        _               =   ax_52.text( x / 32 * np.pi, 8.0, aa[ i ], fontsize = tinysize, horizontalalignment = "center", verticalalignment = "center", transform = transform1 )
        _               =   ax_53.text( x / 32 * np.pi, 8.0, aa[ i ], fontsize = tinysize, horizontalalignment = "center", verticalalignment = "center", transform = transform2 )
    else:
        _               =   ax_52.text( x / 32 * np.pi, 8.0, aa[ i ], fontsize = tinysize, horizontalalignment = "center", verticalalignment = "center_baseline" )
        _               =   ax_53.text( x / 32 * np.pi, 8.0, aa[ i ], fontsize = tinysize, horizontalalignment = "center", verticalalignment = "center_baseline" )

for i           in  range( 16 ):
    _               =   ax_52.text( ( i * 4 + 2 ) / 32 * np.pi, 3.5, mesh_label[ i * 4 ][ 1 ], fontsize = smallsize, horizontalalignment = "center", verticalalignment = "center_baseline" )
    _               =   ax_53.text( ( i * 4 + 2 ) / 32 * np.pi, 3.5, mesh_label[ i * 4 ][ 1 ], fontsize = smallsize, horizontalalignment = "center", verticalalignment = "center_baseline" )
    if ( i % 4 )    ==  0:
        continue
    _               =   ax_52.plot( ( np.sin( i * np.pi / 8 ) * 4 , np.sin( i * np.pi / 8 ) * 7 ), ( np.cos( i * np.pi / 8 ) * 4, np.cos( i * np.pi / 8 ) * 7 ), color = "black", transform = ax_52.transData._b )
    _               =   ax_53.plot( ( np.sin( i * np.pi / 8 ) * 4 , np.sin( i * np.pi / 8 ) * 7 ), ( np.cos( i * np.pi / 8 ) * 4, np.cos( i * np.pi / 8 ) * 7 ), color = "black", transform = ax_53.transData._b )

for i           in  range( 4 ):
    _               =   ax_52.text( ( i * 16 + 8 ) / 32 * np.pi, 0.25, mesh_label[ i * 16 ][ 0 ], fontsize = smallsize, horizontalalignment = "center", verticalalignment = "center_baseline" )
    _               =   ax_53.text( ( i * 16 + 8 ) / 32 * np.pi, 0.25, mesh_label[ i * 16 ][ 0 ], fontsize = smallsize, horizontalalignment = "center", verticalalignment = "center_baseline" )
    _               =   ax_52.plot( ( 0 , np.sin( i * np.pi / 2 ) * 7 ), ( 0, np.cos( i * np.pi / 2 ) * 7 ), color = "black", transform = ax_52.transData._b )
    _               =   ax_53.plot( ( 0 , np.sin( i * np.pi / 2 ) * 7 ), ( 0, np.cos( i * np.pi / 2 ) * 7 ), color = "black", transform = ax_53.transData._b )

_               =   ax_52.add_artist( plt.Circle( ( 0, 0 ), 4, fill = False, transform = ax_52.transData._b ) )
_               =   ax_52.add_artist( plt.Circle( ( 0, 0 ), 7, fill = False, transform = ax_52.transData._b ) )
_               =   ax_52.add_artist( plt.Circle( ( 0, 0 ), 9, fill = False, transform = ax_52.transData._b  ) )

_               =   ax_53.add_artist( plt.Circle( ( 0, 0 ), 4, fill = False, transform = ax_53.transData._b ) )
_               =   ax_53.add_artist( plt.Circle( ( 0, 0 ), 7, fill = False, transform = ax_53.transData._b ) )
_               =   ax_53.add_artist( plt.Circle( ( 0, 0 ), 9, fill = False, transform = ax_53.transData._b  ) )

for ax          in  [ ax_52, ax_53 ]:
    
    _               =   ax.set_ylim( [ -2, 8 ] )
    _               =   ax.set_xticks( [ ] )
    _               =   ax.set_yticks( [ ] )
    _               =   ax.set_xlabel( None )
    _               =   ax.spines[ "polar" ].set_visible( False )

vmin            =   -0.2
vmax            =   0.2
cbar_3          =   plt.colorbar( mappable = mpl.cm.ScalarMappable( mpl.colors.Normalize( vmin = vmin, vmax = vmax ), cmap = cmap ), cax = ax_54 )

_               =   ax_54.set_yticks( ticks = [ -0.2, 0, 0.2 ], labels = [ "-0.2", "0", "0.2" ] )
_               =   ax_54.set_ylabel( "weight" )
_               =   ax_54.yaxis.set_ticks_position( "left" )
_               =   ax_54.yaxis.set_label_position( "left" )
_               =   cbar_3.ax.tick_params( left = False )
_               =   cbar_3.outline.set_visible( False )
_               =   cbar_3.solids.set_rasterized( False )

mesh_3          =   np.reshape( kernel_1[ 220 : 328 ], ( 27, 4 ) )
mesh_5          =   np.reshape( kernel_2[ 220 : 328 ], ( 27, 4 ) )

mesh_4          =   np.reshape( kernel_1[ 328 : 436 ], ( -1, 4 ) )
mesh_6          =   np.reshape( kernel_2[ 328 : 436 ], ( -1, 4 ) )

y, x            =   np.meshgrid( [ 3, 2, 1, 0 ], ( np.arange( 27 ) ) )
_               =   ax_55.pcolormesh( x, y, mesh_3, vmin = vmin, vmax = vmax, cmap = cmap )
_               =   ax_56.pcolormesh( x, y, mesh_4, vmin = vmin, vmax = vmax, cmap = cmap )
_               =   ax_57.pcolormesh( x, y, mesh_5, vmin = vmin, vmax = vmax, cmap = cmap )
_               =   ax_58.pcolormesh( x, y, mesh_6, vmin = vmin, vmax = vmax, cmap = cmap )

for ax          in  [ ax_55, ax_57 ]:
    
    _               =   ax.set_xticks( minor = True,  ticks = [ 2, 5, 8, 11, 15, 18, 21, 24 ], labels = [ -10, -7, -4, -1, 4, 7, 10, 13 ] )
    _               =   ax.set_xticks( [ ] )
    _               =   ax.set_yticks( ticks = [ 3, 2, 1, 0 ], labels = [ "A", "C", "G", "U"], horizontalalignment = "center", verticalalignment = "center_baseline" )
    _               =   ax.set_aspect( "equal" )
    _               =   ax.spines[ [ "left", "bottom" ] ].set_visible( False )

for ax          in  [ ax_56, ax_58 ]:
    
    _               =   ax.set_xticks( minor = True,  ticks = [ 2, 5, 8, 11, 15, 18, 21, 24 ], labels = [ -13, -10, -7, -4, 1, 4, 7, 10 ] )
    _               =   ax.set_xticks( [ ] )
    _               =   ax.set_yticks( ticks = [ 3, 2, 1, 0 ], labels = [ "A", "C", "G", "U"], horizontalalignment = "center", verticalalignment = "center_baseline" )
    _               =   ax.set_aspect( "equal" )
    _               =   ax.spines[ [ "left", "bottom" ] ].set_visible( False )

_               =   ax_61.set_xticks( [ ] )
_               =   ax_61.set_yticks( [ ] )
_               =   ax_61.set_xlabel( "\n " )
_               =   ax_61.spines[ [ "left", "bottom" ] ].set_visible( False )

experiment      =   143

logo_01         =   np.load( species_1 + "/" + str( experiment ) + "/clusters.npy" )[ : 3 ]
logo_02         =   np.load( species_2 + "/" + str( experiment ) + "/clusters.npy" )[ : 3 ]
values_01       =   np.load( species_1 + "/" + str( experiment ) + "/clusters_values.npy" )[ : 3 ]
values_02       =   np.load( species_2 + "/" + str( experiment ) + "/clusters_values.npy" )[ : 3 ]

experiment      =   153

logo_03         =   np.load( species_1 + "/" + str( experiment ) + "/clusters.npy" )[ : 3 ]
logo_04         =   np.load( species_2 + "/" + str( experiment ) + "/clusters.npy" )[ : 3 ]
values_03       =   np.load( species_1 + "/" + str( experiment ) + "/clusters_values.npy" )[ : 3 ]
values_04       =   np.load( species_2 + "/" + str( experiment ) + "/clusters_values.npy" )[ : 3 ]

experiment      =   163

logo_05         =   np.load( species_1 + "/" + str( experiment ) + "/clusters.npy" )[ : 3 ]
logo_06         =   np.load( species_2 + "/" + str( experiment ) + "/clusters.npy" )[ : 3 ]
values_05       =   np.load( species_1 + "/" + str( experiment ) + "/clusters_values.npy" )[ : 3 ]
values_06       =   np.load( species_2 + "/" + str( experiment ) + "/clusters_values.npy" )[ : 3 ]

experiment      =   181

clusters_1      =   np.load( species_1 + "/" + str( experiment ) + "/clusters.npz" )
clusters_2      =   np.load( species_2 + "/" + str( experiment ) + "/clusters.npz" )
weights_1       =   np.load( species_1 + "/" + str( experiment ) + "/clusters_values.npz" )
weights_2       =   np.load( species_2 + "/" + str( experiment ) + "/clusters_values.npz" )

logo_11         =   clusters_1[ "cluster_1" ][ : 3 ]
logo_12         =   clusters_2[ "cluster_1" ][ : 3 ]
values_11       =   weights_1 [ "values_1" ] [ : 3 ]
values_12       =   weights_2 [ "values_1" ] [ : 3 ]

logo_13         =   clusters_1[ "cluster_2" ][ : 3 ]
logo_14         =   clusters_2[ "cluster_2" ][ : 3 ]
values_13       =   weights_1 [ "values_2" ] [ : 3 ]
values_14       =   weights_2 [ "values_2" ] [ : 3 ]

logo_15         =   clusters_1[ "cluster_3" ][ : 3 ]
logo_16         =   clusters_2[ "cluster_3" ][ : 3 ]
values_15       =   weights_1 [ "values_3" ] [ : 3 ]
values_16       =   weights_2 [ "values_3" ] [ : 3 ]

def draw_sequence( seq, sign, axis ):
    
    characters      =   [ "A", "C", "G", "U" ]
    colors          =   [ [ 0, 0.5, 0 ], [ 0, 0, 1 ], [ 1, 0.65, 0 ], [ 1, 0, 0 ] ]
    
    glyphs          =   [ textpath.TextPath( ( 0, 0 ), characters[ i ], prop = { "size": 1, "weight": "bold" } ) for i in range( len( characters ) ) ]
    bboxes          =   np.asarray( [ np.reshape( glyph.get_extents( ), -1 ) for glyph in glyphs ] )
    normalize       =   [ transforms.Affine2D( ).translate( tx = - bboxes[ i, 0 ], ty = - bboxes[ i, 1 ] ).scale( sx = 1 / ( bboxes[ i, 2 ] - bboxes[ i, 0 ] ), sy = 1 / ( bboxes[ i, 3 ] - bboxes[ i, 1 ] ) ).scale( sx = 0.95, sy = 1 ).translate( tx = 0.025, ty = 0 ) for i in range( len( characters ) ) ]
    
    _               =   axis.plot( ( 0, 7 ), ( sign, sign ), color = "black", linewidth = 0.5 )
    
    for x           in  range( len( seq ) ):
        
        sort            =   np.argsort( seq[ x ] )
        
        for y           in  range( len( seq[ x ] ) ):
            
            if seq[ x ][ sort ][ y ] == 0:
                continue
            
            if sign:
                transform       =   transforms.CompositeGenericTransform( normalize[ sort[ y ] ], transforms.Affine2D( ).scale( sx = 1, sy = seq[ x ][ sort ][ y ] ).translate( tx = x, ty = sign - np.sum( seq[ x ][ sort ][ 0 : y + 1 ] ) ) )
            else:
                transform       =   transforms.CompositeGenericTransform( normalize[ sort[ y ] ], transforms.Affine2D( ).scale( sx = 1, sy = seq[ x ][ sort ][ y ] ).translate( tx = x, ty = np.sum( seq[ x ][ sort ][ 0 : y ] ) ) )
            
            patch           =   patches.PathPatch( glyphs[ sort[ y ] ], facecolor = colors[ sort[ y ] ], linewidth = 0, transform = transforms.CompositeGenericTransform( transform, axis.transData ) )
            _               =   axis.add_artist( patch )

for ax, label   in  zip( [ ax_62, ax_63, ax_64 ], [ "5'-UTR motifs\n\n", "CDS motifs\n", "3'-UTR motifs\n\n" ] ):
    
    _               =   ax.set_xticks( ticks = [ 0.5 ], labels = [ label ] )
    _               =   ax.set_yticks( ticks = [ 0.5 ], labels = [ "      " ] )
    _               =   ax.spines[ [ "left", "bottom" ] ].set_visible( False )

_               =   draw_sequence( logo_01[ 0 ], values_01[ 0 ] < 0, ax_65[  0 ] )
_               =   draw_sequence( logo_02[ 0 ], values_02[ 0 ] < 0, ax_65[  1 ] )
_               =   draw_sequence( logo_11[ 0 ], values_11[ 0 ] < 0, ax_65[  2 ] )
_               =   draw_sequence( logo_12[ 0 ], values_12[ 0 ] < 0, ax_65[  3 ] )

_               =   draw_sequence( logo_05[ 0 ], values_05[ 0 ] < 0, ax_65[  4 ] )
_               =   draw_sequence( logo_06[ 0 ], values_06[ 0 ] < 0, ax_65[  5 ] )
_               =   draw_sequence( logo_15[ 0 ], values_15[ 0 ] < 0, ax_65[  6 ] )
_               =   draw_sequence( logo_16[ 0 ], values_16[ 0 ] < 0, ax_65[  7 ] )

_               =   draw_sequence( logo_03[ 0 ], values_03[ 0 ] < 0, ax_65[  8 ] )
_               =   draw_sequence( logo_04[ 0 ], values_04[ 0 ] < 0, ax_65[  9 ] )
_               =   draw_sequence( logo_13[ 0 ], values_13[ 0 ] < 0, ax_65[ 10 ] )
_               =   draw_sequence( logo_14[ 0 ], values_14[ 0 ] < 0, ax_65[ 11 ] )

for i, ax       in  enumerate( ax_65 ):
    
    _               =   ax.set_xticks( [ ] )
    _               =   ax.set_yticks( [ ] )
    _               =   ax.set_ylim( 0, 0.9 )
    _               =   ax.spines[ [ "left", "bottom" ] ].set_visible( False )

for ax          in  ax_65[ 0 : : 2 ]:
    
    _               =   ax.set_xlim( -0.3, 6.8 )
    
for ax          in  ax_65[ 1 : : 2 ]:
    
    _               =   ax.set_xlim(  0.2, 7.3 )

experiment      =   181

aa              =   [ "A", "C", "D", "E", "F", "G", "H", "I", "K", "L", "M", "N", "P", "Q", "R", "S", "T", "V", "W", "Y" ]

files_1         =   sorted( glob.glob( species_1 + "/" + str( experiment ) + "/*.hdf5" ) )
files_2         =   sorted( glob.glob( species_2 + "/" + str( experiment ) + "/*.hdf5" ) )

kernel_1        =   [ h5py.File( file )[ "model_weights" ][ "dense_1" ][ "dense_1" ][ "kernel:0" ][ ( ) ] for file in files_1 ]
kernel_2        =   [ h5py.File( file )[ "model_weights" ][ "dense_1" ][ "dense_1" ][ "kernel:0" ][ ( ) ] for file in files_2 ]

boxplot_1       =   np.asarray( kernel_1 )[ :, 200 : 220, 0 ]
boxplot_2       =   np.asarray( kernel_2 )[ :, 200 : 220, 0 ]

_               =   ax_70.plot( ( -0.5, 19.5 ), ( 0, 0 ), linestyle = "--", color = "black" )

_               =   ax_70.boxplot( boxplot_1, positions = np.arange( 20 ) - 0.1, widths = 0.2, boxprops = { "facecolor": color_1 } )
_               =   ax_70.boxplot( boxplot_2, positions = np.arange( 20 ) + 0.1, widths = 0.2, boxprops = { "facecolor": color_2 } )

_               =   ax_70.set_xlim( -0.5, 19.5 )
_               =   ax_70.set_ylim( -0.4,  0.4 )
_               =   ax_70.set_xticks( ticks = np.arange( 20 ), labels = aa )
_               =   ax_70.set_yticks( [ -0.4, 0, 0.4 ], labels = [ "-0.4", "0", "0.4" ] )
_               =   ax_70.set_xlabel( "amino acid\n" )
_               =   ax_70.set_ylabel( "weight" )
legend          =   ax_70.legend( labels = [ "H. sapiens", "A. thaliana" ], handles = [ handles_1[ 0 ], handles_2[ 0 ] ], ncol = 1, loc = 3 )
_               =   legend.get_texts( )[ 0 ].set_fontstyle( "italic" )
_               =   legend.get_texts( )[ 1 ].set_fontstyle( "italic" )

vmin            =   -1
vmax            =   1
cbar_4          =   plt.colorbar( mappable = mpl.cm.ScalarMappable( mpl.colors.Normalize( vmin = vmin, vmax = vmax ), cmap = cmap ), cax = ax_71 )

_               =   ax_71.set_yticks( ticks = [ -1, 0, 1 ], labels = [ "   -1", "0", "1" ] )
_               =   ax_71.set_ylabel( "weight" )
_               =   ax_71.yaxis.set_ticks_position( "left" )
_               =   ax_71.yaxis.set_label_position( "left" )
_               =   cbar_4.ax.tick_params( left = False )
_               =   cbar_4.outline.set_visible( False )
_               =   cbar_4.solids.set_rasterized( False )

experiment      =   101

files_1         =   sorted( glob.glob( species_1 + "/" + str( experiment ) + "/*.hdf5" ) )
files_2         =   sorted( glob.glob( species_2 + "/" + str( experiment ) + "/*.hdf5" ) )

kernel_1        =   [ h5py.File( file )[ "model_weights" ][ "dense_1" ][ "dense_1" ][ "kernel:0" ][ ( ) ] for file in files_1 ]
kernel_2        =   [ h5py.File( file )[ "model_weights" ][ "dense_1" ][ "dense_1" ][ "kernel:0" ][ ( ) ] for file in files_2 ]

codons          =   np.asarray( [ "AAA", "AAC", "AAG", "AAU", "ACA", "ACC", "ACG", "ACU", "AGA", "AGC", "AGG", "AGU", "AUA", "AUC", "AUG", "AUU", "CAA", "CAC", "CAG", "CAU", "CCA", "CCC", "CCG", "CCU", "CGA", "CGC", "CGG", "CGU", "CUA", "CUC", "CUG", "CUU", "GAA", "GAC", "GAG", "GAU", "GCA", "GCC", "GCG", "GCU", "GGA", "GGC", "GGG", "GGU", "GUA", "GUC", "GUG", "GUU", "UAA", "UAC", "UAG", "UAU", "UCA", "UCC", "UCG", "UCU", "UGA", "UGC", "UGG", "UGU", "UUA", "UUC", "UUG", "UUU" ] )
codons_1        =   np.mean( kernel_1, axis = 0 )
codons_2        =   np.mean( kernel_2, axis = 0 )

ticks           =   [ 1, 1, 1, 0, 1, 1, 1, 0, 1, 0, 0, 0, 1, 0, 1, 0, 1, 0, 0, 0, 1, 0, 1, 0, 1, 0, 0, 0, 1, 0, 0, 0, 1, 0, 1, 0, 1, 0, 1, 0, 1, 0, 0, 0, 1, 1, 0, 0, 1, 0, 0, 0, 1, 0, 1, 0, 1, 0, 0, 0, 1, 0, 0, 0 ]
aa              =   [ "W", "*", "C", "*", "*", "Y", "S", "L", "F", "G", "E", "D", "A", "V", "R", "S", "K", "N", "T", "M", "I", "R", "Q", "H", "P", "L" ]
positions       =   ( np.where( ticks )[ 0 ] + np.concatenate( [ np.where( ticks )[ 0 ][ 1 : ], [ 64 ] ] ) ) / 2

ticks           =   np.roll( ticks, -1 )
ticks           =   np.flip( ticks )

index           =   np.asarray( [ i * 16 + j * 4 + k for i in [ 2, 0, 1, 3 ] for j in [ 2, 0, 1, 3 ] for k in [ 2, 0, 1, 3 ] ] )

codons          =   codons  [ index ]
codons_1        =   codons_1[ index ]
codons_2        =   codons_2[ index ]

codons          =   np.roll( codons,   16 )
codons_1        =   np.roll( codons_1, 16 )
codons_2        =   np.roll( codons_2, 16 )
ticks           =   np.roll( ticks,    16 )

mesh_label      =   codons
mesh_1          =   np.concatenate( ( np.zeros( ( 64, 2 ) ) + np.nan, codons_1, np.zeros( ( 64, 1 ) ) + np.nan ), axis = 1 )
mesh_2          =   np.concatenate( ( np.zeros( ( 64, 2 ) ) + np.nan, codons_2, np.zeros( ( 64, 1 ) ) + np.nan ), axis = 1 )

y, x            =   np.meshgrid( [ 0, 4, 6, 8 ], ( np.arange( 64 ) + 0.5 ) / 64 * 2 * np.pi )
_               =   ax_72.pcolormesh( x, y, mesh_1, vmin = vmin, vmax = vmax, cmap = cmap )
_               =   ax_73.pcolormesh( x, y, mesh_2, vmin = vmin, vmax = vmax, cmap = cmap )

transform1      =   transforms.offset_copy( ax_72.transData, fig = figure, y = - tinysize * 3.0 / 10, units = "points" )
transform2      =   transforms.offset_copy( ax_73.transData, fig = figure, y = - tinysize * 3.0 / 10, units = "points" )

for i           in  range( 64 ):
    _               =   ax_72.text( ( i + 0.5 ) / 32 * np.pi, 6.0, mesh_label[ i ][ 2 ], fontsize = tinysize, horizontalalignment = "center", verticalalignment = "center_baseline" )
    _               =   ax_73.text( ( i + 0.5 ) / 32 * np.pi, 6.0, mesh_label[ i ][ 2 ], fontsize = tinysize, horizontalalignment = "center", verticalalignment = "center_baseline" )
    
    if ticks[ i ]:
        _               =   ax_72.plot( ( np.sin( i * np.pi / 32 ) * 9 , np.sin( i * np.pi / 32 ) * 10 ), ( np.cos( i * np.pi / 32 ) * 9, np.cos( i * np.pi / 32 ) * 10 ), color = "black", transform = ax_72.transData._b )
        _               =   ax_73.plot( ( np.sin( i * np.pi / 32 ) * 9 , np.sin( i * np.pi / 32 ) * 10 ), ( np.cos( i * np.pi / 32 ) * 9, np.cos( i * np.pi / 32 ) * 10 ), color = "black", transform = ax_73.transData._b )

for i, x        in  enumerate( positions ):
    if aa[ i ]      ==  "*":
        _               =   ax_72.text( x / 32 * np.pi, 8.0, aa[ i ], fontsize = tinysize, horizontalalignment = "center", verticalalignment = "center", transform = transform1 )
        _               =   ax_73.text( x / 32 * np.pi, 8.0, aa[ i ], fontsize = tinysize, horizontalalignment = "center", verticalalignment = "center", transform = transform2 )
    else:
        _               =   ax_72.text( x / 32 * np.pi, 8.0, aa[ i ], fontsize = tinysize, horizontalalignment = "center", verticalalignment = "center_baseline" )
        _               =   ax_73.text( x / 32 * np.pi, 8.0, aa[ i ], fontsize = tinysize, horizontalalignment = "center", verticalalignment = "center_baseline" )

for i           in  range( 16 ):
    _               =   ax_72.text( ( i * 4 + 2 ) / 32 * np.pi, 3.5, mesh_label[ i * 4 ][ 1 ], fontsize = smallsize, horizontalalignment = "center", verticalalignment = "center_baseline" )
    _               =   ax_73.text( ( i * 4 + 2 ) / 32 * np.pi, 3.5, mesh_label[ i * 4 ][ 1 ], fontsize = smallsize, horizontalalignment = "center", verticalalignment = "center_baseline" )
    if ( i % 4 )    ==  0:
        continue
    _               =   ax_72.plot( ( np.sin( i * np.pi / 8 ) * 4 , np.sin( i * np.pi / 8 ) * 7 ), ( np.cos( i * np.pi / 8 ) * 4, np.cos( i * np.pi / 8 ) * 7 ), color = "black", transform = ax_72.transData._b )
    _               =   ax_73.plot( ( np.sin( i * np.pi / 8 ) * 4 , np.sin( i * np.pi / 8 ) * 7 ), ( np.cos( i * np.pi / 8 ) * 4, np.cos( i * np.pi / 8 ) * 7 ), color = "black", transform = ax_73.transData._b )

for i           in  range( 4 ):
    _               =   ax_72.text( ( i * 16 + 8 ) / 32 * np.pi, 0.25, mesh_label[ i * 16 ][ 0 ], fontsize = smallsize, horizontalalignment = "center", verticalalignment = "center_baseline" )
    _               =   ax_73.text( ( i * 16 + 8 ) / 32 * np.pi, 0.25, mesh_label[ i * 16 ][ 0 ], fontsize = smallsize, horizontalalignment = "center", verticalalignment = "center_baseline" )
    _               =   ax_72.plot( ( 0 , np.sin( i * np.pi / 2 ) * 7 ), ( 0, np.cos( i * np.pi / 2 ) * 7 ), color = "black", transform = ax_72.transData._b )
    _               =   ax_73.plot( ( 0 , np.sin( i * np.pi / 2 ) * 7 ), ( 0, np.cos( i * np.pi / 2 ) * 7 ), color = "black", transform = ax_73.transData._b )

_               =   ax_72.add_artist( plt.Circle( ( 0, 0 ), 4, fill = False, transform = ax_72.transData._b ) )
_               =   ax_72.add_artist( plt.Circle( ( 0, 0 ), 7, fill = False, transform = ax_72.transData._b ) )
_               =   ax_72.add_artist( plt.Circle( ( 0, 0 ), 9, fill = False, transform = ax_72.transData._b ) )

_               =   ax_73.add_artist( plt.Circle( ( 0, 0 ), 4, fill = False, transform = ax_73.transData._b ) )
_               =   ax_73.add_artist( plt.Circle( ( 0, 0 ), 7, fill = False, transform = ax_73.transData._b ) )
_               =   ax_73.add_artist( plt.Circle( ( 0, 0 ), 9, fill = False, transform = ax_73.transData._b ) )

for ax          in  [ ax_72, ax_73 ]:
    
    _               =   ax.set_ylim( [ -2, 8 ] )
    _               =   ax.set_xticks( [ ] )
    _               =   ax.set_yticks( [ ] )
    _               =   ax.set_xlabel( None )
    _               =   ax.spines[ "polar" ].set_visible( False )

vmin            =   -1
vmax            =   1
cbar_5          =   plt.colorbar( mappable = mpl.cm.ScalarMappable( mpl.colors.Normalize( vmin = vmin, vmax = vmax ), cmap = cmap ), cax = ax_74 )

_               =   ax_74.set_yticks( ticks = [ -1, 0, 1 ], labels = [ "   -1", "0", "1" ] )
_               =   ax_74.set_ylabel( "weight" )
_               =   ax_74.yaxis.set_ticks_position( "left" )
_               =   ax_74.yaxis.set_label_position( "left" )
_               =   cbar_5.ax.tick_params( left = False )
_               =   cbar_5.outline.set_visible( False )
_               =   cbar_5.solids.set_rasterized( False )

experiment      =   123

files_1         =   sorted( glob.glob( species_1 + "/" + str( experiment ) + "/*.hdf5" ) )
files_2         =   sorted( glob.glob( species_2 + "/" + str( experiment ) + "/*.hdf5" ) )

kernel_1        =   [ h5py.File( file )[ "model_weights" ][ "dense_1" ][ "dense_1" ][ "kernel:0" ][ ( ) ] for file in files_1 ]
kernel_2        =   [ h5py.File( file )[ "model_weights" ][ "dense_1" ][ "dense_1" ][ "kernel:0" ][ ( ) ] for file in files_2 ]

mesh_3          =   np.reshape( np.mean( kernel_1, axis = 0 ), ( -1, 4 ) )
mesh_5          =   np.reshape( np.mean( kernel_2, axis = 0 ), ( -1, 4 ) )

experiment      =   133

files_1         =   sorted( glob.glob( species_1 + "/" + str( experiment ) + "/*.hdf5" ) )
files_2         =   sorted( glob.glob( species_2 + "/" + str( experiment ) + "/*.hdf5" ) )

kernel_1        =   [ h5py.File( file )[ "model_weights" ][ "dense_1" ][ "dense_1" ][ "kernel:0" ][ ( ) ] for file in files_1 ]
kernel_2        =   [ h5py.File( file )[ "model_weights" ][ "dense_1" ][ "dense_1" ][ "kernel:0" ][ ( ) ] for file in files_2 ]

mesh_4          =   np.reshape( np.mean( kernel_1, axis = 0 ), ( -1, 4 ) )
mesh_6          =   np.reshape( np.mean( kernel_2, axis = 0 ), ( -1, 4 ) )

y, x            =   np.meshgrid( [ 3, 2, 1, 0 ], ( np.arange( 27 ) ) )
_               =   ax_75.pcolormesh( x, y, mesh_3, vmin = vmin, vmax = vmax, cmap = cmap )
_               =   ax_76.pcolormesh( x, y, mesh_4, vmin = vmin, vmax = vmax, cmap = cmap )
_               =   ax_77.pcolormesh( x, y, mesh_5, vmin = vmin, vmax = vmax, cmap = cmap )
_               =   ax_78.pcolormesh( x, y, mesh_6, vmin = vmin, vmax = vmax, cmap = cmap )

for ax          in  [ ax_75, ax_77 ]:
    
    _               =   ax.set_xticks( minor = True, ticks = [ 2, 5, 8, 11, 15, 18, 21, 24 ], labels = [ -10, -7, -4, -1, 4, 7, 10, 13 ] )
    _               =   ax.set_xticks( [ ] )
    _               =   ax.set_yticks( ticks = [ 3, 2, 1, 0 ], labels = [ "A", "C", "G", "U"], horizontalalignment = "center", verticalalignment = "center_baseline" )
    _               =   ax.set_aspect( "equal" )
    _               =   ax.spines[ [ "left", "bottom" ] ].set_visible( False )

for ax          in  [ ax_76, ax_78 ]:
    
    _               =   ax.set_xticks( minor = True,  ticks = [ 2, 5, 8, 11, 15, 18, 21, 24 ], labels = [ -13, -10, -7, -4, 1, 4, 7, 10 ] )
    _               =   ax.set_xticks( [ ] )
    _               =   ax.set_yticks( ticks = [ 3, 2, 1, 0 ], labels = [ "A", "C", "G", "U"], horizontalalignment = "center", verticalalignment = "center_baseline" )
    _               =   ax.set_aspect( "equal" )
    _               =   ax.spines[ [ "left", "bottom" ] ].set_visible( False )

_               =   ax_81.set_xticks( [ ] )
_               =   ax_81.set_yticks( [ ] )
_               =   ax_81.set_xlabel( "\n " )
_               =   ax_81.spines[ [ "left", "bottom" ] ].set_visible( False )

for ax, label   in  zip( [ ax_82, ax_83, ax_84 ], [ "5'-UTR motifs\n\n", "CDS motifs\n", "3'-UTR motifs\n\n" ] ):
    
    _               =   ax.set_xticks( ticks = [ 0.5 ], labels = [ label ] )
    _               =   ax.set_yticks( ticks = [ 0.5 ], labels = [ "      " ] )
    _               =   ax.spines[ [ "left", "bottom" ] ].set_visible( False )

_               =   draw_sequence( logo_01[ 1 ], values_01[ 1 ] < 0, ax_85[  0 ] )
_               =   draw_sequence( logo_02[ 1 ], values_02[ 1 ] < 0, ax_85[  1 ] )
_               =   draw_sequence( logo_11[ 1 ], values_11[ 1 ] < 0, ax_85[  2 ] )
_               =   draw_sequence( logo_12[ 1 ], values_12[ 1 ] < 0, ax_85[  3 ] )

_               =   draw_sequence( logo_05[ 1 ], values_05[ 1 ] < 0, ax_85[  4 ] )
_               =   draw_sequence( logo_06[ 1 ], values_06[ 1 ] < 0, ax_85[  5 ] )
_               =   draw_sequence( logo_15[ 1 ], values_15[ 1 ] < 0, ax_85[  6 ] )
_               =   draw_sequence( logo_16[ 1 ], values_16[ 1 ] < 0, ax_85[  7 ] )

_               =   draw_sequence( logo_03[ 1 ], values_03[ 1 ] < 0, ax_85[  8 ] )
_               =   draw_sequence( logo_04[ 2 ], values_04[ 2 ] < 0, ax_85[  9 ] )
_               =   draw_sequence( logo_13[ 1 ], values_13[ 1 ] < 0, ax_85[ 10 ] )
_               =   draw_sequence( logo_14[ 1 ], values_14[ 1 ] < 0, ax_85[ 11 ] )

for ax          in  ax_85:
    
    _               =   ax.set_xticks( [ ] )
    _               =   ax.set_yticks( [ ] )
    _               =   ax.set_ylim( 0, 0.9 )
    _               =   ax.spines[ [ "left", "bottom" ] ].set_visible( False )

for ax          in  ax_85[ 0 : : 2 ]:
    
    _               =   ax.set_xlim( -0.3, 6.8 )
    
for ax          in  ax_85[ 1 : : 2 ]:
    
    _               =   ax.set_xlim(  0.2, 7.3 )

transform1      =   transforms.offset_copy( ax_91.transData, fig = figure, y = - normalsize * 1.0 / 10, units = "points" )
transform2      =   transforms.offset_copy( ax_91.transData, fig = figure, y = - normalsize * 3.0 / 10, units = "points" )
transform3      =   transforms.offset_copy( ax_91.transData, fig = figure, y = - normalsize * 1.0 / 10, units = "points" )

offset          =   0.7

_               =   ax_91.text(  1.0, 17.5, "Input",    horizontalalignment = "center", verticalalignment = "center" )
_               =   ax_91.text(  6.5, 17.5, "Conv",     horizontalalignment = "center", verticalalignment = "center" )
_               =   ax_91.text( 13.5, 17.5, "Pool",     horizontalalignment = "center", verticalalignment = "center" )
_               =   ax_91.text( 19.0, 17.5, "Dense",    horizontalalignment = "center", verticalalignment = "center" )
_               =   ax_91.text( 23.0, 17.5, "Bias",     horizontalalignment = "center", verticalalignment = "center" )
_               =   ax_91.text( 27.0, 17.5, "Output",   horizontalalignment = "center", verticalalignment = "center" )

_               =   ax_91.add_artist( plt.Circle( ( 1 + offset,  2 + 12 + offset ), 1, fill = True, edgecolor = "black", facecolor = "white", zorder = 1 ) )

_               =   ax_91.plot( ( 2 + offset, 16 + offset ), ( 2 + 12 + offset, 2 + 12 + offset ), color = "black", solid_capstyle = "butt", zorder = 1 )

_               =   ax_91.plot( ( 16 + offset, 18 + offset ), ( 2 + 12 + offset,  6.5 + offset ), color = "black", solid_capstyle = "butt", zorder = 1 )
_               =   ax_91.plot( ( 16 + offset, 18 + offset ), ( 2 + 12 + offset, 10.5 + offset ), color = "black", solid_capstyle = "butt", zorder = 1 )

for j, z        in  zip( np.arange( offset, -offset, -offset ), np.arange( 0, 2, 1 ) ):

    for i, label    in  zip( np.arange( 0, 12, 3 ), [ "PEP", "CDS", "3'", "5'" ] ):
        
        _               =   ax_91.text(  1.0 + j, 2 + i + j, label, horizontalalignment = "center", verticalalignment = "center", fontsize = smallsize,   zorder = z + 1 )
        _               =   ax_91.text(  5.0 + j, 2 + i + j, "*",   horizontalalignment = "center", verticalalignment = "center", transform = transform2, zorder = z + 1)
        _               =   ax_91.text( 12.0 + j, 2 + i + j, "Σ",   horizontalalignment = "center", verticalalignment = "center", transform = transform3, zorder = z + 1 )
        
        _               =   ax_91.add_artist( plt.Circle( (  1 + j,  2 + i + j ), 1, fill = True, edgecolor = "black", facecolor = "white", zorder = z ) )
        _               =   ax_91.add_artist( plt.Circle( (  5 + j,  2 + i + j ), 1, fill = True, edgecolor = "black", facecolor = "white", zorder = z ) )
        _               =   ax_91.add_artist( plt.Circle( (  8 + j,  2 + i + j ), 1, fill = True, edgecolor = "black", facecolor = "white", zorder = z ) )
        _               =   ax_91.add_artist( plt.Circle( ( 12 + j,  2 + i + j ), 1, fill = True, edgecolor = "black", facecolor = "white", zorder = z ) )
        _               =   ax_91.add_artist( plt.Circle( ( 15 + j,  2 + i + j ), 1, fill = True, edgecolor = "black", facecolor = "white", zorder = z ) )
        
        _               =   ax_91.plot( (  2 + j,  4 + j ), ( 2 + i + j, 2 + i + j ), color = "black", zorder = z )
        _               =   ax_91.plot( (  6 + j,  7 + j ), ( 2 + i + j, 2 + i + j ), color = "black", zorder = z )
        _               =   ax_91.plot( (  9 + j, 11 + j ), ( 2 + i + j, 2 + i + j ), color = "black", zorder = z )
        _               =   ax_91.plot( ( 13 + j, 14 + j ), ( 2 + i + j, 2 + i + j ), color = "black", zorder = z )
        
        _               =   ax_91.plot( ( 7.25 + j, 8.00 + j ), ( 2 + i + j, 2 + i + j ), color = "black", solid_capstyle = "butt", zorder = z )
        _               =   ax_91.plot( np.linspace(  8.00 + j,  8.75 + j, 20 ), np.tanh( np.linspace( 0, 3, 20 ) ) * 0.4 + 2 + i + j, color = "black", solid_capstyle = "round", zorder = z )
        _               =   ax_91.plot( np.linspace( 14.25 + j, 15.50 + j, 20 ), np.log2( np.linspace( 1, 4, 20 ) ) * 0.3 + 2 + i + j, color = "black", solid_capstyle = "round", zorder = z )

for i           in  np.arange( 0, 12, 3 ):
    
    _               =   ax_91.plot( ( 16         , 18          ), ( 2 + i         ,  6.25          ), color = "black", solid_capstyle = "butt", zorder = z )
    _               =   ax_91.plot( ( 16 + offset, 18 + offset ), ( 2 + i + offset,  6.25 + offset ), color = "black", solid_capstyle = "butt", zorder = z )
    _               =   ax_91.plot( ( 16 + offset, 18 + offset ), ( 2 + i + offset, 10.25 + offset ), color = "black", solid_capstyle = "butt", zorder = z )

_               =   ax_91.text( 19         ,  6.25         , "·", horizontalalignment = "center", verticalalignment = "center", transform = transform1, zorder = 2 + 1 )
_               =   ax_91.text( 19 + offset,  6.25 + offset, "·", horizontalalignment = "center", verticalalignment = "center", transform = transform1, zorder = 1 + 1 )
_               =   ax_91.text( 19 + offset, 10.25 + offset, "·", horizontalalignment = "center", verticalalignment = "center", transform = transform1, zorder = 1 + 1 )

_               =   ax_91.add_artist( plt.Circle( ( 19         ,  6.25          ), 1, fill = True, edgecolor = "black", facecolor = "white", zorder = 2 ) )
_               =   ax_91.add_artist( plt.Circle( ( 19 + offset,  6.25 + offset ), 1, fill = True, edgecolor = "black", facecolor = "white", zorder = 1 ) )
_               =   ax_91.add_artist( plt.Circle( ( 19 + offset, 10.25 + offset ), 1, fill = True, edgecolor = "black", facecolor = "white", zorder = 1 ) )

_               =   ax_91.plot( ( 20 + offset, 22 + offset ), (  6.25 + offset,  6.25 + offset ), color = "black", solid_capstyle = "butt", zorder = 1 )
_               =   ax_91.plot( ( 20 + offset, 22 + offset ), ( 10.25 + offset, 10.25 + offset ), color = "black", solid_capstyle = "butt", zorder = 1 )

_               =   ax_91.text( 23 + offset,  6.25 + offset, "+", horizontalalignment = "center", verticalalignment = "center", zorder = 1 + 1 )
_               =   ax_91.text( 23 + offset, 10.25 + offset, "+", horizontalalignment = "center", verticalalignment = "center", zorder = 1 + 1 )

_               =   ax_91.add_artist( plt.Circle( ( 23 + offset,  6.25 + offset ), 1, fill = True, edgecolor = "black", facecolor = "white", zorder = 1 ) )
_               =   ax_91.add_artist( plt.Circle( ( 23 + offset, 10.25 + offset ), 1, fill = True, edgecolor = "black", facecolor = "white", zorder = 1 ) )

_               =   ax_91.plot( ( 20         , 26          ), (  6.25         ,  6.25          ), color = "black", solid_capstyle = "butt", zorder = 2 )
_               =   ax_91.plot( ( 24 + offset, 26 + offset ), (  6.25 + offset,  6.25 + offset ), color = "black", solid_capstyle = "butt", zorder = 1 )
_               =   ax_91.plot( ( 24 + offset, 26 + offset ), ( 10.25 + offset, 10.25 + offset ), color = "black", solid_capstyle = "butt", zorder = 1 )

_               =   ax_91.text( 27         ,  6.25         , "δ", horizontalalignment = "center", verticalalignment = "center", zorder = 2 + 1 )
_               =   ax_91.text( 27 + offset,  6.25 + offset, "b", horizontalalignment = "center", verticalalignment = "center", zorder = 1 + 1 )
_               =   ax_91.text( 27 + offset, 10.25 + offset, "a", horizontalalignment = "center", verticalalignment = "center", zorder = 1 + 1 )

_               =   ax_91.add_artist( plt.Circle( ( 27         ,  6.25          ), 1, fill = True, edgecolor = "black", facecolor = "white", zorder = 2 ) )
_               =   ax_91.add_artist( plt.Circle( ( 27 + offset,  6.25 + offset ), 1, fill = True, edgecolor = "black", facecolor = "white", zorder = 1 ) )
_               =   ax_91.add_artist( plt.Circle( ( 27 + offset, 10.25 + offset ), 1, fill = True, edgecolor = "black", facecolor = "white", zorder = 1 ) )

_               =   ax_91.set_xlim( 0, 30 )
_               =   ax_91.set_ylim( 2, 18 )
_               =   ax_91.set_xticks( ticks = [ 16 ], labels = [ "\nlog$_2$(iBAQ) = a · log$_2$(TPM) + b + δ · log$_2$(additionalTPM)\n" ] )
_               =   ax_91.set_yticks( [ ] )
_               =   ax_91.spines[ [ "left", "bottom" ] ].set_visible( False )

header          =   [ "GO ID", "description", "short label", "H. sapiens", "A. thaliana" ]
terms           =   [ "GO:0003743", "GO:0005840", "GO:0006413", "GO:0006414", "GO:0006415", "GO:0008380", "GO:0016301", "GO:0043130", "GO:0080008" ]
description     =   [ "translation initiation\nfactor activity", "ribosome", "translational initiation", "translational elongation", "translational termination", "RNA splicing", "kinase activity", "ubiquitin binding", "Cul4-RING E3 ubiquitin\nligase complex" ]
labels          =   [ "IF activity", "Ribosome", "Initiation", "Elongation", "Termination", "Splicing", "Kinase", "Ubg. binding", "SCF complex", "top 10", "top 20", "top 40" ]

counts_1        =   [ np.sum( go_1[ :, 1 ] == term ) for term in terms ]
counts_2        =   [ np.sum( go_2[ :, 1 ] == term ) for term in terms ]

cellText        =   [ [ terms[ i ], description[ i ], labels[ i ], counts_1[ i ], counts_2[ i ] ] for i in range( len( terms ) ) ]
table           =   ax_92.table( cellText = cellText, colWidths = [ 0.15, 0.35, 0.20, 0.15, 0.15 ], edges = "closed", bbox = [ 0, 0, 1, 1 ], colLabels = header )
_               =   table.auto_set_font_size( False )
_               =   table.set_fontsize( smallsize )
for cell        in  table.get_children( ):
    _               =   cell.set_fill( False )

_               =   table[ 1, 1 ].get_text( ).set_horizontalalignment( "left" )
_               =   table[ 2, 1 ].get_text( ).set_horizontalalignment( "left" )
_               =   table[ 3, 1 ].get_text( ).set_horizontalalignment( "left" )
_               =   table[ 4, 1 ].get_text( ).set_horizontalalignment( "left" )
_               =   table[ 5, 1 ].get_text( ).set_horizontalalignment( "left" )
_               =   table[ 6, 1 ].get_text( ).set_horizontalalignment( "left" )
_               =   table[ 7, 1 ].get_text( ).set_horizontalalignment( "left" )
_               =   table[ 8, 1 ].get_text( ).set_horizontalalignment( "left" )
_               =   table[ 9, 1 ].get_text( ).set_horizontalalignment( "left" )
_               =   table[ 1, 2 ].get_text( ).set_horizontalalignment( "left" )
_               =   table[ 2, 2 ].get_text( ).set_horizontalalignment( "left" )
_               =   table[ 3, 2 ].get_text( ).set_horizontalalignment( "left" )
_               =   table[ 4, 2 ].get_text( ).set_horizontalalignment( "left" )
_               =   table[ 5, 2 ].get_text( ).set_horizontalalignment( "left" )
_               =   table[ 6, 2 ].get_text( ).set_horizontalalignment( "left" )
_               =   table[ 7, 2 ].get_text( ).set_horizontalalignment( "left" )
_               =   table[ 8, 2 ].get_text( ).set_horizontalalignment( "left" )
_               =   table[ 9, 2 ].get_text( ).set_horizontalalignment( "left" )
_               =   table[ 0, 3 ].get_text( ).set_fontstyle( "italic" )
_               =   table[ 0, 4 ].get_text( ).set_fontstyle( "italic" )

_               =   ax_92.set_xticks( [ ] )
_               =   ax_92.set_yticks( [ ] )
_               =   ax_92.spines[ [ "bottom", "left" ] ].set_visible( False )

exp             =   183
base_1          =   np.zeros( ( len( experiments ) ) )
base_2          =   np.zeros( ( len( experiments ) ) )

history_1       =   [ np.load( entry, allow_pickle = True ) for entry in sorted( glob.glob( species_1 + "/" + str( exp ) + "/history_*.npy" ) ) ]
history_2       =   [ np.load( entry, allow_pickle = True ) for entry in sorted( glob.glob( species_2 + "/" + str( exp ) + "/history_*.npy" ) ) ]

base_1          =   np.mean( [ np.min( entry[ ( ) ][ "val_loss" ] ) for entry in history_1 ] )
base_2          =   np.mean( [ np.min( entry[ ( ) ][ "val_loss" ] ) for entry in history_2 ] )

base_1          =   1 - base_1 / np.nanvar( ( iBAQ_1 + 0 * TPM_1 )[ filter_id_1 ] )
base_2          =   1 - base_2 / np.nanvar( ( iBAQ_2 + 0 * TPM_2 )[ filter_id_2 ] )

experiments     =   [ 231, 241, 232, 242, 233, 243, 234, 244, 235, 245, 236, 246, 237, 247, 238, 248, 239, 249, 211, 221, 212, 222, 213, 223 ]

mse_1           =   np.zeros( ( len( experiments ), samples * repeats ) ) + np.nan
mse_2           =   np.zeros( ( len( experiments ), samples * repeats ) ) + np.nan

for i, exp      in  enumerate( experiments ):
    
    history_1       =   [ np.load( entry, allow_pickle = True ) for entry in sorted( glob.glob( species_1 + "/" + str( exp ) + "/history_*.npy" ) ) ]
    history_2       =   [ np.load( entry, allow_pickle = True ) for entry in sorted( glob.glob( species_2 + "/" + str( exp ) + "/history_*.npy" ) ) ]
    
    mse_1[ i ]      =   np.asarray( [ np.min( entry[ ( ) ][ "val_loss" ] ) for entry in history_1 ] )
    mse_2[ i ]      =   np.asarray( [ np.min( entry[ ( ) ][ "val_loss" ] ) for entry in history_2 ] )

boxplot_1       =   1 - mse_1.T / np.nanvar( ( iBAQ_1 + 0 * TPM_1 )[ filter_id_1 ] )
boxplot_2       =   1 - mse_2.T / np.nanvar( ( iBAQ_2 + 0 * TPM_2 )[ filter_id_2 ] )
positions       =   np.asarray( [ 1, 2, 4, 5, 7, 8, 10, 11, 13, 14, 16, 17, 19, 20, 22, 23, 25, 26, 28, 29, 31, 32, 34, 35 ] )

_               =   ax_93.plot( ( 0, 36 ), ( base_1, base_1 ), linestyle = "--", color = color_1 )
_               =   ax_93.plot( ( 0, 36 ), ( base_2, base_2 ), linestyle = "--", color = color_2 )

_               =   ax_93.boxplot( boxplot_1[ :, 0 : : 2 ], positions = positions[ 0 : : 2 ] + 0.2, widths = 0.4, boxprops = { "facecolor": color_1 } )
_               =   ax_93.boxplot( boxplot_1[ :, 1 : : 2 ], positions = positions[ 0 : : 2 ] - 0.2, widths = 0.4, boxprops = { "facecolor": "white", "linewidth": 0, "hatch": "////////////////", "edgecolor": color_1 } )
_               =   ax_93.boxplot( boxplot_1[ :, 1 : : 2 ], positions = positions[ 0 : : 2 ] - 0.2, widths = 0.4, boxprops = { "facecolor": "none" } )
_               =   ax_93.boxplot( boxplot_2[ :, 0 : : 2 ], positions = positions[ 1 : : 2 ] + 0.2, widths = 0.4, boxprops = { "facecolor": color_2 } )
_               =   ax_93.boxplot( boxplot_2[ :, 1 : : 2 ], positions = positions[ 1 : : 2 ] - 0.2, widths = 0.4, boxprops = { "facecolor": "white", "linewidth": 0, "hatch": "////////////////", "edgecolor": color_2 } )
_               =   ax_93.boxplot( boxplot_2[ :, 1 : : 2 ], positions = positions[ 1 : : 2 ] - 0.2, widths = 0.4, boxprops = { "facecolor": "none" } )

_               =   ax_93.boxplot( boxplot_2[ :, 13 ][ np.isfinite( boxplot_2[ :, 13 ] ) ], positions = [ positions[ 13 ] - 0.2 ], widths = 0.4, boxprops = { "facecolor": "white", "linewidth": 0, "hatch": "////////////////", "edgecolor": color_2 } )
_               =   ax_93.boxplot( boxplot_2[ :, 13 ][ np.isfinite( boxplot_2[ :, 13 ] ) ], positions = [ positions[ 13 ] - 0.2 ], widths = 0.4, boxprops = { "facecolor": "none" } )

handles_3       =   patches.Patch( edgecolor = "black", facecolor = "none", hatch = "////////////////", label = "random" )

_               =   ax_93.set_xlim( [ 0.00, 36.00 ] )
_               =   ax_93.set_ylim( [ 0.00,  0.60 ] )
_               =   ax_93.set_xticks( ticks = ( positions[ 0 : : 2 ] + positions[ 1 : : 2 ] ) / 2, labels = labels, rotation = 30 )
_               =   ax_93.set_yticks( ticks = [ 0.0, 0.1, 0.2, 0.3, 0.4, 0.5, 0.6 ] )
legend          =   ax_93.legend( labels = [ "H. sapiens", "A. thaliana", "random" ], handles = [ handles_1[ 0 ], handles_2[ 0 ], handles_3 ], ncol = 1, loc = 3 )
_               =   legend.get_texts( )[ 0 ].set_fontstyle( "italic" )
_               =   legend.get_texts( )[ 1 ].set_fontstyle( "italic" )

experiment      =   201

hist_1          =   np.load( species_1 + "/" + str( experiment ) + "/hist.npy" )[ 1 ]
hist_2          =   np.load( species_2 + "/" + str( experiment ) + "/hist.npy" )[ 1 ]

experiment      =   202

hist_3          =   np.concatenate( [ np.load( entry )[ 1 ] for entry in glob.glob( species_1 + "/" + str( experiment ) + "/hist*.npy" ) ] )
hist_4          =   np.concatenate( [ np.load( entry )[ 1 ] for entry in glob.glob( species_2 + "/" + str( experiment ) + "/hist*.npy" ) ] )

line_1          =   np.asarray( np.unique( hist_1, return_counts = True ) )
line_2          =   np.asarray( np.unique( hist_2, return_counts = True ) )
line_3          =   np.asarray( np.unique( hist_3, return_counts = True ) )
line_4          =   np.asarray( np.unique( hist_4, return_counts = True ) )

cutoff_1        =   10
cutoff_2        =   20
cutoff_3        =   40

marker_1_1      =   np.sort( hist_1 )[ -cutoff_1 ]
marker_1_2      =   np.sort( hist_1 )[ -cutoff_2 ]
marker_1_3      =   np.sort( hist_1 )[ -cutoff_3 ]
marker_2_1      =   np.sort( hist_2 )[ -cutoff_1 ]
marker_2_2      =   np.sort( hist_2 )[ -cutoff_2 ]
marker_2_3      =   np.sort( hist_2 )[ -cutoff_3 ]

_               =   ax_94.plot( np.log2( line_1[ 0 ] ), np.log10( line_1[ 1 ] / len( TPM_1 ) ), marker = ".", markersize = 2.5, linestyle = "", color = color_1 )
_               =   ax_94.plot( np.log2( line_2[ 0 ] ), np.log10( line_2[ 1 ] / len( TPM_2 ) ), marker = ".", markersize = 2.5, linestyle = "", color = color_2 )
_               =   ax_94.plot( np.log2( line_3[ 0 ] ), np.log10( line_3[ 1 ] / len( TPM_1 ) / 100 ), marker = "x", markersize = 1.5, markeredgewidth = 0.5, linestyle = "", color = color_1 )
_               =   ax_94.plot( np.log2( line_4[ 0 ] ), np.log10( line_4[ 1 ] / len( TPM_2 ) / 100 ), marker = "x", markersize = 1.5, markeredgewidth = 0.5, linestyle = "", color = color_2 )

_               =   ax_94.plot( [ np.log2( marker_1_1 ), np.log2( marker_1_1 ) ], [ -4.5, -0.5 ], linestyle = "--", color = color_1 )
_               =   ax_94.plot( [ np.log2( marker_1_2 ), np.log2( marker_1_2 ) ], [ -4.5, -0.5 ], linestyle = "--", color = color_1 )
_               =   ax_94.plot( [ np.log2( marker_1_3 ), np.log2( marker_1_3 ) ], [ -4.5, -0.5 ], linestyle = "--", color = color_1 )
_               =   ax_94.plot( [ np.log2( marker_2_1 ), np.log2( marker_2_1 ) ], [ -4.5, -0.5 ], linestyle = "--", color = color_2 )
_               =   ax_94.plot( [ np.log2( marker_2_2 ), np.log2( marker_2_2 ) ], [ -4.5, -0.5 ], linestyle = "--", color = color_2 )
_               =   ax_94.plot( [ np.log2( marker_2_3 ), np.log2( marker_2_3 ) ], [ -4.5, -0.5 ], linestyle = "--", color = color_2 )

handles_3       =   ax_94.plot( [ ], [ ], marker = ".", markersize = 2.5, linestyle = "", color = "black" )
handles_4       =   ax_94.plot( [ ], [ ], marker = "x", markersize = 1.5, markeredgewidth = 0.5, linestyle = "", color = "black" )

_               =   ax_94.set_xlim( -0.5, 6.5 )
_               =   ax_94.set_ylim( -4.5, -0.5 )
_               =   ax_94.set_xticks( ticks = [ 0, 1, 2, 3, 4, 5, 6 ], labels = [ "1", "2", "4", "8", "16", "32", "64" ] )
_               =   ax_94.set_xlabel( "Number of best correlations" )
legend          =   ax_94.legend( labels = [ "H. sapiens", "A. thaliana", "normal", "random" ], handles = [ handles_1[ 0 ], handles_2[ 0 ], handles_3[ 0 ], handles_4[ 0 ] ], ncol = 1, loc = 3 )
_               =   legend.get_texts( )[ 0 ].set_fontstyle( "italic" )
_               =   legend.get_texts( )[ 1 ].set_fontstyle( "italic" )

pt_x            =   1 / 72 / figure.get_size_inches( )[ 0 ]
pt_y            =   1 / 72 / figure.get_size_inches( )[ 1 ]

_               =   mpl.layout_engine.ConstrainedLayoutEngine( h_pad = 0, w_pad = 0, hspace = 0, wspace = 0, rect = ( 1 * pt_x, 0, 1 - 1.25 * pt_x, 1 ) ).execute( figure )

_               =   ax_21.set_xlabel( "frequency" )

_               =   ax_02.set_ylabel( "frequency" )
_               =   ax_11.set_ylabel( "log$_2$(iBAQ)" )
_               =   ax_31.set_ylabel( "r$^2$" )
_               =   ax_33.set_ylabel( "r$^2$" )
_               =   ax_34.set_ylabel( "frequency" )
_               =   ax_42.set_ylabel( "r$^2$" )
_               =   ax_93.set_ylabel( "r$^2$" )
_               =   ax_94.set_ylabel( "frequency" )

_               =   ax_52.text( 1.5 * np.pi, 9.2, "H. sapiens",  fontsize = smallsize, style = "italic", horizontalalignment = "center", verticalalignment = "center_baseline" )
_               =   ax_53.text( 1.5 * np.pi, 9.2, "A. thaliana", fontsize = smallsize, style = "italic", horizontalalignment = "center", verticalalignment = "center_baseline" )
_               =   ax_72.text( 1.5 * np.pi, 9.2, "H. sapiens",  fontsize = smallsize, style = "italic", horizontalalignment = "center", verticalalignment = "center_baseline" )
_               =   ax_73.text( 1.5 * np.pi, 9.2, "A. thaliana", fontsize = smallsize, style = "italic", horizontalalignment = "center", verticalalignment = "center_baseline" )

_               =   ax_55.set_xticks( minor = False, ticks = [ 13.5 ], labels = [ "\nposition in CDS" ] )
_               =   ax_57.set_xticks( minor = False, ticks = [ 13.5 ], labels = [ "\nposition in CDS" ] )
_               =   ax_56.set_xticks( minor = False, ticks = [ 13.5 ], labels = [ "\nposition in 3'-UTR" ] )
_               =   ax_58.set_xticks( minor = False, ticks = [ 13.5 ], labels = [ "\nposition in 3'-UTR" ] )

_               =   ax_75.set_xticks( minor = False, ticks = [ 13.5 ], labels = [ "\nposition in CDS" ] )
_               =   ax_77.set_xticks( minor = False, ticks = [ 13.5 ], labels = [ "\nposition in CDS" ] )
_               =   ax_76.set_xticks( minor = False, ticks = [ 13.5 ], labels = [ "\nposition in 3'-UTR" ] )
_               =   ax_78.set_xticks( minor = False, ticks = [ 13.5 ], labels = [ "\nposition in 3'-UTR" ] )

for ax          in  ax_65[ 0 : : 4 ]:
        _               =   ax.set_yticks( ticks = [ 0.45 ], labels = [ "single"   ], horizontalalignment = "center", verticalalignment = "center", rotation = 90 )
for ax          in  ax_65[ 2 : : 4 ]:
        _               =   ax.set_yticks( ticks = [ 0.45 ], labels = [ "combined" ], horizontalalignment = "center", verticalalignment = "center", rotation = 90 )

for ax          in  ax_85[ 0 : : 4 ]:
        _               =   ax.set_yticks( ticks = [ 0.45 ], labels = [ "single"   ], horizontalalignment = "center", verticalalignment = "center", rotation = 90 )
for ax          in  ax_85[ 2 : : 4 ]:
        _               =   ax.set_yticks( ticks = [ 0.45 ], labels = [ "combined" ], horizontalalignment = "center", verticalalignment = "center", rotation = 90 )

_               =   ax_94.set_yticks( ticks = [ -4.5, -3.5, -2.5, -1.5, -0.5 ], labels = [ "0.005%", "0.05%", "0.5%", "5%", "50%" ] )

_               =   ax_04.set_title( "H. sapiens" , fontdict = { "fontstyle": "italic" } )
_               =   ax_06.set_title( "A. thaliana", fontdict = { "fontstyle": "italic" } )

_               =   ax_65[ 0 ].set_title( "H. sapiens" , fontdict = { "fontstyle": "italic" } )
_               =   ax_65[ 1 ].set_title( "A. thaliana", fontdict = { "fontstyle": "italic" } )

_               =   ax_85[ 0 ].set_title( "H. sapiens" , fontdict = { "fontstyle": "italic" } )
_               =   ax_85[ 1 ].set_title( "A. thaliana", fontdict = { "fontstyle": "italic" } )

_               =   ax_04.set_xlim(  0, 11 )
_               =   ax_05.set_xlim(  0, 11 )
_               =   ax_06.set_xlim( -1, 10 )
_               =   ax_07.set_xlim( -1, 10 )

for i in range( 6 ):
    _               =   ax_06.yaxis.get_majorticklabels( )[ i ].set_x( 1 / 11 )
    _               =   ax_07.yaxis.get_majorticklabels( )[ i ].set_x( 1 / 11 )

ax_04.title.set_x( 5 / 11 )
ax_06.title.set_x( 6 / 11 )

bbox            =   ax_04.get_position( )
bbox.y0         =   bbox.y0 - 18 * pt_y
_               =   ax_04.set_position( bbox )

bbox            =   ax_05.get_position( )
bbox.y0         =   bbox.y0 -  6 * pt_y
_               =   ax_05.set_position( bbox )

bbox            =   ax_06.get_position( )
bbox.y0         =   bbox.y0 - 18 * pt_y
_               =   ax_06.set_position( bbox )

bbox            =   ax_07.get_position( )
bbox.y0         =   bbox.y0 -  6 * pt_y
_               =   ax_07.set_position( bbox )

bbox            =   ax_22.get_position( )
bbox.y0         =   bbox.y0 - 0.25 * pt_y
_               =   ax_22.set_position( bbox )

bbox            =   ax_41.get_position( )
ratio           =   ( ax_41.get_ylim( )[ 1 ] - ax_41.get_ylim( )[ 0 ] ) / ( bbox.y1 - bbox.y0 )
_               =   ax_41.set_xlim( 0, ( bbox.x1 - bbox.x0 ) * ratio * pt_y / pt_x )

bbox            =   ax_91.get_position( )
_               =   ax_91.set_xlim( 0, ( bbox.x1 - bbox.x0 ) * ratio * pt_y / pt_x )
ratio           =   ( ax_91.get_xlim( )[ 1 ] - ax_91.get_xlim( )[ 0 ] ) / ( bbox.x1 - bbox.x0 )
_               =   ax_91.set_ylim( 18 - ( bbox.y1 - bbox.y0 ) * ratio * pt_x / pt_y, 18 )

bbox            =   ax_21.get_position( )
bbox.y0         =   bbox.y1 -  8 * pt_y
_               =   ax_21.set_position( bbox )

bbox            =   ax_51.get_position( )
bbox.x1         =   bbox.x0 +  8 * pt_x
_               =   ax_51.set_position( bbox )

bbox            =   ax_54.get_position( )
bbox.x1         =   bbox.x0 +  8 * pt_x
_               =   ax_54.set_position( bbox )

bbox            =   ax_71.get_position( )
bbox.x1         =   bbox.x0 +  8 * pt_x
_               =   ax_71.set_position( bbox )

bbox            =   ax_74.get_position( )
bbox.x1         =   bbox.x0 +  8 * pt_x
_               =   ax_74.set_position( bbox )

_               =   plt.figtext(                        0 +  1.0 * pt_x,                        1 -  1.5 * pt_y, "A", horizontalalignment = "left",  verticalalignment = "top", size = largesize, weight = "bold" )
_               =   plt.figtext( ax_02.get_position( ).x0 - 20.0 * pt_x,                        1 -  1.5 * pt_y, "B", horizontalalignment = "right", verticalalignment = "top", size = largesize, weight = "bold" )
_               =   plt.figtext( ax_03.get_position( ).x0 - 20.0 * pt_x,                        1 -  1.5 * pt_y, "C", horizontalalignment = "right", verticalalignment = "top", size = largesize, weight = "bold" )
_               =   plt.figtext(                        0 +  1.0 * pt_x, ax_11.get_position( ).y1 +  3.0 * pt_y, "D", horizontalalignment = "left",  verticalalignment = "top", size = largesize, weight = "bold" )
_               =   plt.figtext( ax_22.get_position( ).x0 -  1.0 * pt_x, ax_22.get_position( ).y1 - 47.0 * pt_y, "E", horizontalalignment = "left",  verticalalignment = "top", size = largesize, weight = "bold" )

_               =   plt.figtext(                        0 +  1.0 * pt_x, ax_31.get_position( ).y1 +  3.0 * pt_y, "A", horizontalalignment = "left",  verticalalignment = "top", size = largesize, weight = "bold" )
_               =   plt.figtext( ax_33.get_position( ).x0 - 24.0 * pt_x, ax_33.get_position( ).y1 +  3.0 * pt_y, "B", horizontalalignment = "right", verticalalignment = "top", size = largesize, weight = "bold" )
_               =   plt.figtext( ax_34.get_position( ).x0 - 24.0 * pt_x, ax_34.get_position( ).y1 +  3.0 * pt_y, "C", horizontalalignment = "right", verticalalignment = "top", size = largesize, weight = "bold" )

_               =   plt.figtext(                        0 +  1.0 * pt_x, ax_41.get_position( ).y1 +  3.0 * pt_y, "A", horizontalalignment = "left",  verticalalignment = "top", size = largesize, weight = "bold" )
_               =   plt.figtext( ax_42.get_position( ).x0 - 21.0 * pt_x, ax_42.get_position( ).y1 +  3.0 * pt_y, "B", horizontalalignment = "right", verticalalignment = "top", size = largesize, weight = "bold" )
_               =   plt.figtext(                        0 +  1.0 * pt_x, ax_50.get_position( ).y1 +  3.0 * pt_y, "C", horizontalalignment = "left",  verticalalignment = "top", size = largesize, weight = "bold" )
_               =   plt.figtext(                        0 +  1.0 * pt_x, ax_51.get_position( ).y1 +  3.0 * pt_y, "D", horizontalalignment = "left",  verticalalignment = "top", size = largesize, weight = "bold" )
_               =   plt.figtext(                        0 +  1.0 * pt_x, ax_54.get_position( ).y1 +  3.0 * pt_y, "E", horizontalalignment = "left",  verticalalignment = "top", size = largesize, weight = "bold" )
_               =   plt.figtext( ax_61.get_position( ).x0 - 12.0 * pt_x, ax_61.get_position( ).y1 +  3.0 * pt_y, "F", horizontalalignment = "right", verticalalignment = "top", size = largesize, weight = "bold" )

_               =   plt.figtext(                        0 +  1.0 * pt_x, ax_70.get_position( ).y1 +  3.0 * pt_y, "A", horizontalalignment = "left",  verticalalignment = "top", size = largesize, weight = "bold" )
_               =   plt.figtext(                        0 +  1.0 * pt_x, ax_71.get_position( ).y1 +  3.0 * pt_y, "B", horizontalalignment = "left",  verticalalignment = "top", size = largesize, weight = "bold" )
_               =   plt.figtext(                        0 +  1.0 * pt_x, ax_74.get_position( ).y1 +  3.0 * pt_y, "C", horizontalalignment = "left",  verticalalignment = "top", size = largesize, weight = "bold" )
_               =   plt.figtext( ax_81.get_position( ).x0 - 12.0 * pt_x, ax_81.get_position( ).y1 +  3.0 * pt_y, "D", horizontalalignment = "right", verticalalignment = "top", size = largesize, weight = "bold" )

_               =   plt.figtext(                        0 +  1.0 * pt_x, ax_91.get_position( ).y1 +  3.0 * pt_y, "A", horizontalalignment = "left",  verticalalignment = "top", size = largesize, weight = "bold" )
_               =   plt.figtext( ax_92.get_position( ).x0 - 12.0 * pt_x, ax_92.get_position( ).y1 +  3.0 * pt_y, "B", horizontalalignment = "right", verticalalignment = "top", size = largesize, weight = "bold" )
_               =   plt.figtext(                        0 +  1.0 * pt_x, ax_93.get_position( ).y1 +  3.0 * pt_y, "C", horizontalalignment = "left",  verticalalignment = "top", size = largesize, weight = "bold" )
_               =   plt.figtext( ax_94.get_position( ).x0 - 24.0 * pt_x, ax_94.get_position( ).y1 +  3.0 * pt_y, "D", horizontalalignment = "right", verticalalignment = "top", size = largesize, weight = "bold" )

def remove_clip( x ):
    x.set_clip_on( False )
    for y in x.get_children( ):
        if y not in [ ax_33, ax_42, ax_94 ]:
            remove_clip( y )
remove_clip( figure )

_               =   figure.savefig( "figure.pdf" )

# gs -dQUIET -sDEVICE=pdfwrite -o "tmp.pdf"  -f "figure.pdf" -c "[/CropBox [0 1269.8 520 1612.8] /PAGES pdfmark"
# gs -dQUIET -sDEVICE=pdfwrite -o "Figure 1.pdf" -f "tmp.pdf"
# gs -dQUIET -sDEVICE=pdfwrite -o "tmp.pdf" -f "figure.pdf" -c "[/CropBox [0 1087.0 520 1264.0] /PAGES pdfmark"
# gs -dQUIET -sDEVICE=pdfwrite -o "Figure 1E.pdf" -f "tmp.pdf"
# gs -dQUIET -sDEVICE=pdfwrite -o "tmp.pdf" -f "figure.pdf" -c "[/CropBox [0  613.0 520 1082.0] /PAGES pdfmark"
# gs -dQUIET -sDEVICE=pdfwrite -o "Figure 2.pdf" -f "tmp.pdf"
# gs -dQUIET -sDEVICE=pdfwrite -o "tmp.pdf" -f "figure.pdf" -c "[/CropBox [0  272.0 520  611.0] /PAGES pdfmark"
# gs -dQUIET -sDEVICE=pdfwrite -o "Figure 2E.pdf" -f "tmp.pdf"
# gs -dQUIET -sDEVICE=pdfwrite -o "tmp.pdf" -f "figure.pdf" -c "[/CropBox [0    0.0 520  271.0] /PAGES pdfmark"
# gs -dQUIET -sDEVICE=pdfwrite -o "Figure 3.pdf" -f "tmp.pdf"
